# Supplementary material for: Filling gaps in bacterial amino acid biosynthesis pathways with high-throughput genetics
Source: PLoS Genet. 2018 Jan 11;14(1):e1007147. doi: 10.1371/journal.pgen.1007147 (PMC5764234; doi:10.1371/journal.pgen.1007147)
Supplement: S1 Table — (XLS) [file pgen.1007147.s001.xls]

## Sheet: Organisms
Organism	IMG Taxon ID	Comments
Azospirillum brasilense Sp245	2511231222
Burkholderia phytofirmans PsJN	642555113
Desulfovibrio vulgaris Miyazaki F	643348539
Herbaspirillum seropedicae SmR1	648028033
Marinobacter adhaerens HP15	650377991
Phaeobacter inhibens BS107	2510065029	formerly known as P. gallaciensis; note that BS107 and DSM 17395 are the same strains and IMG has genomes for both names, but only DSM 17395 is finished
Pseudomonas stutzeri RCH2	2507149015
Shewanella oneidensis MR-1	637000258
Sinorhizobium meliloti 1021	637000269	Ensifer meliloti in IMG
Sphingomonas koreensis DSMZ 15582	2596583701	this strain is also known as JSS26 or NBRC 16723

## Sheet: Reactions
Organism	EC number	EC description	Gene name (usually from E. coli)	Required for	Category	Locus tag	Fitness	Comment
Azospirillum brasilense Sp245	1.2.1.11	Aspartate-semialdehyde dehydrogenase.	asd	Lys, Met, Thr	clear candidate	AZOBR_RS14735	essential	Annotated as this by multiple resources.
Azospirillum brasilense Sp245	4.2.1.52	Dihydrodipicolinate synthase.	dapA	Lys	clear candidate	AZOBR_RS08420	essential	Annotated as this by multiple resources. (TIGRFam and SEED give a different EC number, 4.3.3.7, for 4-hydroxy-tetrahydrodipicolinate synthase, but it's the same step in the same pathway)
Azospirillum brasilense Sp245	2.3.1.117	2,3,4,5-tetrahydropyridine-2,6-dicarboxylate N-succinyltransferase.	dapD	Lys	clear candidate	AZOBR_RS03475	essential	Annotated as this by multiple resources.
Azospirillum brasilense Sp245	2.6.1.17	Succinyldiaminopimelate transaminase.	argD or serC	Lys	unspecific	AZOBR_RS19025	essential	Annotated as this by KEGG. Bifunctional argD. SEED suggests that AZOBR_RS02295 might do this but it is no important for fitness in defined media.
Azospirillum brasilense Sp245	4.1.1.20	Diaminopimelate decarboxylase.	lysA	Lys	clear candidate	AZOBR_RS16945	essential	Annotated as this by multiple resources.
Azospirillum brasilense Sp245	1.1.1.25	Shikimate dehydrogenase.	aroE	Phe, Tyr, Trp	clear candidate	AZOBR_RS01765	essential	Annotated as this by multiple resources.
Azospirillum brasilense Sp245	2.7.1.71	Shikimate kinase.	aroL or aroK	Phe, Tyr, Trp	genemodel	AZOBR_RS03225	essential	Annotated as a pseudogene in the version of the annotation that IMG (and we) had used, but correctly annotated as shikimate kinase in NCBI's RefSeq
Azospirillum brasilense Sp245	4.2.1.51	Prephenate dehydratase.	part of pheA	Phe	clear candidate	AZOBR_RS03855	auxotroph	Annotated as this by multiple resources (but not TIGRFam)
Azospirillum brasilense Sp245	2.6.1.57	Aromatic-amino-acid transaminase.	tyrB or aspC	Phe,Tyr	unspecific			Many candidates, including the essential aspartate aminotransferase AZOBR_RS12970
Azospirillum brasilense Sp245		cyclohexadienyl dehydrogenase	tyrC (in Zymomonas)	Tyr	clear candidate	AZOBR_RS20490	essential	Not clear if this is prephenate dehydrogenase, arogenate dehdyrogenase (transamination before oxidation), or both
Azospirillum brasilense Sp245	4.1.3.27	anthranilate synthase, component II	part of trpD	Trp	clear candidate	AZOBR_RS07460	no data	Annotated as this by multiple resources.
Azospirillum brasilense Sp245	2.4.2.18	Anthranilate phosphoribosyltransferase.	part of trpD	Trp	clear candidate	AZOBR_RS07455	auxotroph	Annotated as this by multiple resources. Sick in most defined media experiments, but some phenotypes may are mild.
Azospirillum brasilense Sp245	4.2.1.20	tryptophan synthase, beta chain	trpB	Trp	clear candidate	AZOBR_RS00525	auxotroph	Annotated as this by multiple resources.
Azospirillum brasilense Sp245	2.4.2.17	ATP phosphoribosyltransferase.	hisG	His	clear candidate	AZOBR_RS19500	auxotroph	Annotated as this by multiple resources. AZOBR_RS10685 is the regulatory subunit.
Azospirillum brasilense Sp245	4.1.3.-	imidazole glycerol phosphate synthase subunit hisF	hisF	His	clear candidate	AZOBR_RS01685	auxotroph	Annotated as this by multiple resources.
Azospirillum brasilense Sp245	2.4.2.-	imidazole glycerol phosphate synthase subunit hisH	hisH	His	clear candidate	AZOBR_RS01670	auxotroph	Annotated as this by multiple resources.
Azospirillum brasilense Sp245	2.6.1.9	Histidinol-phosphate transaminase.	hisC	His	clear candidate	AZOBR_RS20485	auxotroph	Annotated as this by multiple resources. AZOBR_RS08675 is also sometimes annotated with this function but has little phenotype.
Azospirillum brasilense Sp245	3.1.3.15	Histidinol-phosphatase.	part of hisB	His	clear candidate	AZOBR_RS03845	auxotroph	Annotated as this by multiple resources.
Azospirillum brasilense Sp245	1.1.1.23	Histidinol dehydrogenase.	hisD	His	genemodel		auxotroph	hisD (very similar to AZL_d03600 or AZL_RS29225 of Azospirillum sp. B510) lies between AZOBR_RS19500:191510 but with an apparent frameshift. Sanger sequencing showed that the frameshift was spurious. Also, this region is important for fitness in minimal media (see strain-level data in the Fitness Browser). Also, SEED annotates AZOBR_RS19510 from UPF0262 with this function, but its phenotypes sugg…
Azospirillum brasilense Sp245	2.6.1.11	Acetylornithine transaminase.	argD (or gabT or astC)	Arg	clear candidate	AZOBR_RS19025	essential	Annotated as this by multiple resources. Bifunctional argD.
Azospirillum brasilense Sp245	3.5.1.16	Acetylornithine deacetylase.	argE	Arg	clear candidate	AZOBR_RS31030,AZOBR_RS30425	weak	Both are annotated as this by multiple resources; they may be redundant
Azospirillum brasilense Sp245	2.1.3.3	Ornithine carbamoyltransferase.	argF or argI	Arg	clear candidate	AZOBR_RS19030	no data	Annotated as this by multiple resources; there is also a putative catabolic one, AZOBR_RS13250, with little phenotype
Azospirillum brasilense Sp245	4.3.2.1	Argininosuccinate lyase.	argH	Arg	clear candidate	AZOBR_RS16935	essential	Annotated as this by multiple resources.
Azospirillum brasilense Sp245	4.2.1.9	Dihydroxy-acid dehydratase.	ilvD	Leu,Ile,Val	clear candidate	AZOBR_RS15015,AZOBR_RS31260	weak	Both are annotated as this by multiple resources; they may be redundant
Azospirillum brasilense Sp245	2.6.1.42	Branched-chain-amino-acid transaminase.	ilvE	Leu,Ile,Val	unspecific			AZOBR_RS16425 is annotated as this by multiple resources but has little phenotype. May be redundant with AZOBR_RS23800 or AZOBR_RS07830
Azospirillum brasilense Sp245	1.1.1.85	3-isopropylmalate dehydrogenase.	leuB	Leu	clear candidate	AZOBR_RS14130	auxotroph	Annotated as this by multiple resources.
Azospirillum brasilense Sp245	4.2.3.1	Threonine synthase.	thrC	Thr	clear candidate	AZOBR_RS10545	essential	Annotated as this by multiple resources. AZOBR_RS16025 is also annotated this way but has little phenotype in most defined media experiments
Azospirillum brasilense Sp245	2.5.1.48	O-succinylhomoserine sulfhydrylase.	metZ (i.e. in mycobacteria)	Met	clear candidate	AZOBR_RS02140	auxotroph	Annotated as this by multiple resources. Although this gene has (mostly) the expected phenotype, the genome may encode redundant pathways for homocysteine synthesis. There are two activating enzymes, AZOBR_RS14010 or AZOBR_RS20475, with little phenotype and unclear specificity (for acetyl vs. succinyl), as well as alternate potential paths from the activated homoserine to homocysteine besides AZO…
Azospirillum brasilense Sp245	6.3.1.2	Glutamine synthetase.	glnA	Gln	clear candidate	AZOBR_RS07095	essential	Annotated as this by multiple resources. No pathway listed, but the organism is predicted to make Glu and this is the only step needed to make Gln from Glu, and not present in IMG Terms. Also note that this organism may use tRNA-amidotransferase to incorporate glutamine into proteins, but that still requires glutamine (as the source of the amido group)
Azospirillum brasilense Sp245	6.3.5.6	asparaginyl-tRNA synthase (glutamine-hydrolysing)	gatC (i.e. in Streptococcus)	Asn	clear candidate	AZOBR_RS20640	essential	This is the gatC-like subunit. AZOBR_RS20645 is the gatB-like subunit. AZOBR_RS20650 is the gatA-like subunit. All are essential (gatC was too short to be in the automated list but has no insertions). But could be for the Gln pathway instead or as well (?) as for the Asn pathway. GatB is the recognition subunit and just 1 was found in the genome. Consistent with this pathway is the apparent absen…
Azospirillum brasilense Sp245	1.1.1.95	Phosphoglycerate dehydrogenase.	serA	Ser	clear candidate	AZOBR_RS10940	essential	Annotated as this by multiple resources.
Azospirillum brasilense Sp245	3.1.3.3	Phosphoserine phosphatase.	serB	Ser	clear candidate	AZOBR_RS06540	essential	Annotated as this by multiple resources.
Azospirillum brasilense Sp245	2.1.2.1	Glycine hydroxymethyltransferase.	glyA	Gly	clear candidate	AZOBR_RS10015	no data	Annotated as this by multiple resources.
Azospirillum brasilense Sp245	2.3.1.30	Serine O-acetyltransferase.	cysE	Cys	clear candidate	AZOBR_RS05825,AZOBR_RS25375,AZOBR_RS30805	weak	All three are annotated as this by multiple resources; they may be redundant
Azospirillum brasilense Sp245	2.5.1.47	Cysteine synthase.	cysK or cysM	Cys	clear candidate	AZOBR_RS01080	no data	Annotated as this by multiple resources. This gene has no insertions that survived until Time0 except at very 3' end. There are also other candidate cysteine synthases in the genome, but they do not have strong phenotypes.
Azospirillum brasilense Sp245	2.6.1.2	Glutamate-pyruvate aminotransferase	yfbQ (alaA) or avtA or yfdZ (alaC)	Ala	unspecific
Burkholderia phytofirmans PsJN	3.1.3.15	Histidinol-phosphatase.	phosphoserine phosphatase-like	His	filled	BPHYT_RS03625	auxotroph	BPHYT_RS03625 is annotated as phosphoserine phosphatase but is rescued by histidine. There is another putative serB. The only homolog of the traditional hisB phosphatase part is the essential protein BPHYT_RS03340, which seems more likely to be ghmB for cell wall synthesis.
Burkholderia phytofirmans PsJN	1.1.1.95	Phosphoglycerate dehydrogenase.	FAD-linked oxidase	Ser	filled	BPHYT_RS03150	auxotroph	rescued by serine or gly-glu; glycine could yield serine via hydroxymethyltransferase; BPHYT_RS31960 is also a possibility but gene context suggests that has a role in catabolism and has little phenotype; BPHYT_RS01425 is a possibility, but fitness data suggests it is cell wall related
Desulfovibrio vulgaris Miyazaki F		Asparate semialdehyde + sulfide + 2e- ⇒ homocysteine	DUF39, NIL/ferredoxin, COG2122	Met	known	DvMF_1464, DvMF_0262, DvMF_0044	auxotroph	Mutants in all three genes are rescued by casamino acids or methionine but not by threonine. We propose that these three genes act together to enable the formation of homocysteine from asparate semialdehyde (the pathway proposed by Allen et al 2015).
Desulfovibrio vulgaris Miyazaki F	5.4.99.5	Chorismate mutase.	part of pheA or part of tyrA	Phe,Tyr	clear candidate	DvMF_1749	auxotroph	Fusion protein of chorismate mutase and prephenate dehydratase
Desulfovibrio vulgaris Miyazaki F	4.2.1.51	Prephenate dehydratase.	part of pheA	Phe	clear candidate	DvMF_1749	auxotroph	Fusion protein of chorismate mutase and prephenate dehydratase
Desulfovibrio vulgaris Miyazaki F	2.6.1.57	Aromatic-amino-acid transaminase.	tyrB or aspC	Phe,Tyr	unspecific			Multiple candidates, including DvMF_2889 and DvMF_3003, which lack strong phenotypes; probably redundant
Desulfovibrio vulgaris Miyazaki F	3.6.1.31	Phosphoribosyl-ATP diphosphatase.	MazG-like	His	filled	DvMF_3078	no data	We do not have mutant fitness data for this gene, but the orthologous protein Dde_2453 from D. alaskensis G20 is cofit with histidine synthesis genes, and a mutant of the orthologous protein DVU1186 from D. vulgaris Hildenborough is a histidine auxotroph.
Desulfovibrio vulgaris Miyazaki F	3.1.3.15	Histidinol-phosphatase.	hisJ (i.e. in Bacillus)	His	clear candidate	DvMF_0940	essential	Annotated as hisJ family phosphatase (with some ambiguity about the substrate) by TIGRFam and KEGG, although KEGG does give it this EC number; annotated as the actual hisJ by SEED and CDD; DvMF_3135 is also a candidate
Desulfovibrio vulgaris Miyazaki F	1.1.1.95	Phosphoglycerate dehydrogenase.	serA	Ser	clear candidate	DvMF_1902	weak	DvMF_1902 is annotated this way by multiple resources, but this gene has no phenotype in minimal media. It might be redundant with some other dehydrogenase.
Desulfovibrio vulgaris Miyazaki F	2.6.1.52	Phosphoserine transaminase.	serC	Ser	unspecific			various other amino acid transaminases, i.e. DvMF_1411 or DvMF_1891, could be providing this function
Desulfovibrio vulgaris Miyazaki F	3.1.3.3	Phosphoserine phosphatase.		Ser	unfilled			This activity might be provided by DvMF_0940 (annotated as histidinol phosphatase) or by a putative phosphatase downstream of the phosphoglycerate dehydrogenase (DvMF_1903). Unfortunately, we do not have fitness data for either gene.
Desulfovibrio vulgaris Miyazaki F	2.7.1.39	Homoserine kinase.	shikimate kinase-like	Thr	filled	DvMF_0971	auxotroph	annotated as shikimate kinase, which is a similar reaction, but there is another shikimate kinase; rescued by threonine or CASamino acids (but not by methionine)
Herbaspirillum seropedicae SmR1	2.6.1.57	Aromatic-amino-acid transaminase.	tyrB or aspC	Phe,Tyr	clear candidate	HSERO_RS22025	redundant	Annotated as this and somewhat cofit with shikimate 5-dehydrogenase; several other amino acid transaminases may explain why the phenotype is variable
Herbaspirillum seropedicae SmR1	1.3.1.12	Prephenate dehydrogenase.	part of tyrA	Tyr	clear candidate	HSERO_RS18425	auxotroph	Annotated as this and cofit with various biosynthetic genes. This could be arogenate dehydrogenase instead (differing order of dehydrogenase and transaminase reactions). Although very important for fitness in most defined media conditions, it does not seem to be very important for fitness on a few carbon sources (i.e., xylitol, asparagine). The variability of phenotype could possibly be due to ph…
Herbaspirillum seropedicae SmR1	2.4.2.18	Anthranilate phosphoribosyltransferase.	part of trpD	Trp	clear candidate	HSERO_RS19445	auxotroph	Annotated as this and fitness is very low in all defined media experiments
Herbaspirillum seropedicae SmR1	3.1.3.15	Histidinol-phosphatase.	phosphoserine phosphatase-like	His	filled	HSERO_RS03150	no data	HSERO_RS03575 is annotated as this by SEED, but other resources predict it as a heptose bis-phosphate phosphatase, its phenotypes are consistent with a role in the cell wall, and gene context supports that role. Another candidate is HSERO_RS22085, but that also seems more likely to be involved in cell wall biosynthesis. HSERO_RS03150 is similar to the B. phytofirmans histidinol phosphate phosphat…
Herbaspirillum seropedicae SmR1	1.1.1.23	Histidinol dehydrogenase.	hisD	His	clear candidate	HSERO_RS20345	auxotroph	Annotated as this and cofit with various biosynthetic genes.
Herbaspirillum seropedicae SmR1	2.6.1.42	Branched-chain-amino-acid transaminase.	ilvE	Leu,Ile,Val	unspecific			HSERO_RS03330 is annotated as this but has little phenotype and gene context suggests a catabolic role. HSERO_RS03330 is annotated as alanine or asparate aminotransferase and has strong auxotrophic phenotypes and could provide this activity. And there are many other aminotransferases in the genome, include the putative aromatic a.a. transferase.
Herbaspirillum seropedicae SmR1	1.1.1.95	Phosphoglycerate dehydrogenase.	FAD-linked oxidase	Ser	filled	HSERO_RS19500	essential	By homology to BPHYT_RS03150; orthologs in Acidovorax sp. GW300-3H11 (Ac3H11_4791) and Dechlorosoma suillum PS (Dsui_0736) are also essential. HSERO_RS21555 is also a plausible candidate for this reaction, but has little phenotype and its ortholog in Cupriavidus basilensis 4G11 (RR42_RS20535) seems to be involved in cell wall synthesis.
Herbaspirillum seropedicae SmR1	1.2.1.11	Aspartate-semialdehyde dehydrogenase.	asd	Lys, Met, Thr	clear candidate	HSERO_RS16495	essential	Annotated as this by multiple resources. This step is part of the 'L-homoserine synthesis from L-aspartate' pathway, which is asserted as “unknown” because of this step, and L-homoserine is the precursor for both methionine and threonine synthesis.
Herbaspirillum seropedicae SmR1	4.2.3.1	Threonine synthase.	thrC	Thr	clear candidate	HSERO_RS10470	essential	Annotated as this by multiple resources.
Herbaspirillum seropedicae SmR1	6.3.1.2	Glutamate--ammonia ligase.	glnA	Gln	clear candidate	HSERO_RS15690	essential	Annotated as this by multiple resources. No pathway listed, but the organism is predicted to make Glu and this is the only step needed to make Gln from Glu, and not present in IMG Terms.
Herbaspirillum seropedicae SmR1	2.1.2.1	Glycine hydroxymethyltransferase.	glyA	Gly	clear candidate	HSERO_RS06140	essential	Annotated as this by multiple resources.
Herbaspirillum seropedicae SmR1	2.5.1.47	Cysteine synthase.	cysK or cysM	Cys	clear candidate	HSERO_RS04915	essential	Annotated as this by multiple resources.
Herbaspirillum seropedicae SmR1	2.1.3.3	Ornithine carbamoyltransferase.	argF or argI	Arg	clear candidate	HSERO_RS07185	essential	Annotated as this by multiple resources.
Herbaspirillum seropedicae SmR1	2.6.1.2	Glutamate-pyruvate aminotransferase	yfbQ (alaA) or avtA or yfdZ (alaC)	Ala	unspecific			HSERO_RS10455nis anotated as this by KEGG (and also by MetaCyc)., and is auxotrophic, butSEED has it as aspartate aminotransferase.
Herbaspirillum seropedicae SmR1	2.6.1.1	Aspartate transaminase.	aspC	Asp	unspecific
Marinobacter adhaerens HP15	1.2.1.11	Aspartate-semialdehyde dehydrogenase.	asd	Lys, Thr, Met	clear candidate	HP15_1831	essential	Annotated as this by multiple resources.
Marinobacter adhaerens HP15	4.2.1.52	Dihydrodipicolinate synthase.	dapA	Lys	clear candidate	HP15_2027	essential	Annotated as this by multiple resources.
Marinobacter adhaerens HP15	2.3.1.117	2,3,4,5-tetrahydropyridine-2,6-dicarboxylate N-succinyltransferase.	dapD	Lys	clear candidate	HP15_1160	essential	Annotated as this by multiple resources.
Marinobacter adhaerens HP15	4.1.1.20	Diaminopimelate decarboxylase.	lysA	Lys	clear candidate	HP15_247	essential	Annotated as this by multiple resources.
Marinobacter adhaerens HP15	1.1.1.25	Shikimate dehydrogenase.	aroE	Phe, Tyr, Trp	clear candidate	HP15_3750	essential	Annotated as this by multiple resources.
Marinobacter adhaerens HP15	2.6.1.57	Aromatic-amino-acid transaminase.	tyrB or aspC	Phe,Tyr	unspecific			Multiple aspartate aminotransferases could be providing this activity
Marinobacter adhaerens HP15	1.3.1.12	Prephenate dehydrogenase.	part of tyrA	Tyr	clear candidate	HP15_1364	essential	Missed because of fusion to 3-phosphoshikimate 1-carboxyvinyltransferase
Marinobacter adhaerens HP15	2.4.2.18	Anthranilate phosphoribosyltransferase.	part of trpD	Trp	clear candidate	HP15_3290	auxotroph	Annotated as this by multiple resources.
Marinobacter adhaerens HP15	2.4.2.17	ATP phosphoribosyltransferase.	hisG	His	clear candidate	HP15_2429	auxotroph	Annotated as this by multiple resources.
Marinobacter adhaerens HP15	4.1.3.-	imidazole glycerol phosphate synthase subunit hisF	hisF	His	clear candidate	HP15_3009	essential	Annotated as this by multiple resources.
Marinobacter adhaerens HP15	2.4.2.-	imidazole glycerol phosphate synthase subunit hisH	hisH	His	clear candidate	HP15_3011	essential	Annotated as this by multiple resources.
Marinobacter adhaerens HP15	2.6.1.9	Histidinol-phosphate transaminase.	hisC	His	clear candidate	HP15_2427	auxotroph	Annotated as this by multiple resources. HP15_1363 might also perform this step, but has weaker phenotypes.
Marinobacter adhaerens HP15	3.1.3.15	Histidinol-phosphatase.	phosphoserine phosphatase-like	His	filled	HP15_461	auxotroph	Similar to the proposed hisB in pseudomonads, and is most cofit with histidinol dehydrogenase and histidinol-phosphate aminotransferase. Another option is HP15_3738 (annotated as bifunctional by SEED), but it has weak phenotypes and is more likely involved in cell wall synthesis
Marinobacter adhaerens HP15	1.1.1.23	Histidinol dehydrogenase.	hisD	His	clear candidate	HP15_2428	auxotroph	Annotated as this by multiple resources.
Marinobacter adhaerens HP15	2.6.1.11	Acetylornithine transaminase.	argD (or gabT or astC)	Arg	clear candidate	HP15_3042	auxotroph	Also N-succinyldiaminopimelate aminotransferase; annotated this way by multilpe resources. Is cofit with other biosynthetic genes and rescued by +Arg, but fitness pattern is not exactly as expected so may be partly redundant.
Marinobacter adhaerens HP15	3.5.1.16	Acetylornithine deacetylase.	argE	Arg	clear candidate	HP15_3315	redundant	This is argE; is likely redundant with argJ (HP15_576)
Marinobacter adhaerens HP15	2.1.3.3	Ornithine carbamoyltransferase.	argF or argI	Arg	clear candidate	HP15_750,HP15_3987	weak	Both are annotated as providing this activity by multiple resources. _3987 has little phenotype; _750 has few insertions and hence no fitness data.
Marinobacter adhaerens HP15	4.2.1.9	Dihydroxy-acid dehydratase.	ilvD	Leu,Ile,Val	clear candidate	HP15_595,HP15_3363	weak	Both are annotated as this by multiple resources; they may be redundant
Marinobacter adhaerens HP15	4.2.1.33	3-isopropylmalate dehydratase.	leuC and leuD	Leu	clear candidate	HP15_1833	auxotroph	This is the large subunit; HP15_1834 is the small subunit.
Marinobacter adhaerens HP15	1.1.1.85	3-isopropylmalate dehydrogenase.	leuB	Leu	clear candidate	HP15_1832	auxotroph	Annotated as this by multiple resources.
Marinobacter adhaerens HP15	2.7.1.39	Homoserine kinase.	thrB	Thr	clear candidate	HP15_1852	essential	Annotated as bifunctional phosphoserine phosphatase and phosphoserine:homoserine phosphotransferase.
Marinobacter adhaerens HP15	4.2.3.1	Threonine synthase.	thrC	Thr	clear candidate	HP15_765	essential	Annotated as this by multiple resources.
Marinobacter adhaerens HP15	2.3.1.30	Serine O-acetyltransferase.	cysE	Cys	clear candidate	HP15_1485	no data	Annotated as this by multiple resources.
Marinobacter adhaerens HP15	2.5.1.47	Cysteine synthase.	cysK or cysM	Cys	clear candidate	HP15_789	essential	Annotated as this by multiple resources.
Marinobacter adhaerens HP15	2.7.2.11	Glutamate 5-kinase.	proB	Pro	clear candidate	HP15_508	essential	Annotated as this by multiple resources.
Marinobacter adhaerens HP15	1.5.1.2	Pyrroline-5-carboxylate reductase.	proC	Pro	clear candidate	HP15_287	auxotroph	Annotated as this by multiple resources.
Marinobacter adhaerens HP15	2.6.1.1	Aspartate transaminase.	aspC	Asp	clear candidate	HP15_1371	essential	Annotated as this by multiple resources.
Phaeobacter inhibens BS107	4.2.1.52	Dihydrodipicolinate synthase.	dapA	Lys	clear candidate	PGA1_c28930	essential	Annotated as this by multiple resources.
Phaeobacter inhibens BS107	2.6.1.17	Succinyldiaminopimelate transaminase.	argD or serC	Lys	unspecific			ArgD may perform this step as in E. coli (PGA1_c24230), or PGA1_c33280 may do it
Phaeobacter inhibens BS107	4.1.1.20	Diaminopimelate decarboxylase.	lysA	Lys	clear candidate	PGA1_c03470	essential	Annotated as this by multiple resources.
Phaeobacter inhibens BS107	1.1.1.25	Shikimate dehydrogenase.	aroE	Phe, Tyr, Trp	clear candidate	PGA1_c35150	essential	Annotated as this by multiple resources.
Phaeobacter inhibens BS107	2.6.1.57	Aromatic-amino-acid transaminase.	tyrB or aspC	Phe, Tyr	clear candidate	PGA1_c29420	essential	Annotated as this by multiple resources.
Phaeobacter inhibens BS107	4.2.1.51	Prephenate dehydratase.	part of pheA	Phe	clear candidate	PGA1_c30200	auxotroph	Annotated as this by multiple resources.
Phaeobacter inhibens BS107	2.4.2.18	Anthranilate phosphoribosyltransferase.	part of trpD	Trp	clear candidate	PGA1_c16890	no data	Annotated as this by multiple resources.
Phaeobacter inhibens BS107	2.4.2.17	ATP phosphoribosyltransferase.	hisG	His	clear candidate	PGA1_c29870	essential	Annotated as this by multiple resources.
Phaeobacter inhibens BS107	2.6.1.9	Histidinol-phosphate transaminase.	hisC	His	clear candidate	PGA1_c25240	essential	Annotated as this by multiple resources.
Phaeobacter inhibens BS107	3.1.3.15	Histidinol-phosphatase.	part of hisB	His	clear candidate	PGA1_c21860	essential	Annotated as this by multiple resources.
Phaeobacter inhibens BS107	1.1.1.23	Histidinol dehydrogenase.	hisD	His	clear candidate	PGA1_c31190	essential	Annotated as this by multiple resources; other candidates have little phenotype
Phaeobacter inhibens BS107	2.3.1.1	Amino-acid N-acetyltransferase.	argA	Arg	clear candidate	PGA1_c34600	auxotroph	Annotated as this by multiple resources. Important for fitness in many but not all defined media conditions; possibly partly redundant with the putative acetyltransferase PGA1_c28780 (which is annotated as N-acetylglutamate synthase by SEED)
Phaeobacter inhibens BS107	2.6.1.11	Acetylornithine transaminase.	argD (or gabT or astC)	Arg	clear candidate	PGA1_c24230	auxotroph	Annotated as this by multiple resources.
Phaeobacter inhibens BS107	3.5.1.16	Acetylornithine deacetylase.	argE	Arg	clear candidate	PGA1_c07830,PGA1_c10140	weak	Both are annotated as this by multiple resources; they may be redundant
Phaeobacter inhibens BS107	4.2.1.33	3-isopropylmalate dehydratase.	leuC and leuD	Leu	clear candidate	PGA1_c29780	auxotroph	Annotated as this by multiple resources; PGA1_c29790 is the small subunit
Phaeobacter inhibens BS107	1.1.1.85	3-isopropylmalate dehydrogenase.	leuB	Leu	clear candidate	PGA1_c29830	auxotroph	Annotated as this by multiple resources.
Phaeobacter inhibens BS107	2.7.1.39	Homoserine kinase.		Thr	unfilled			Could the shikimate kinase be bifunctional?
Phaeobacter inhibens BS107	4.2.3.1	Threonine synthase.	thrC	Thr	clear candidate	PGA1_c06310	essential	Annotated as this by multiple resources.
Phaeobacter inhibens BS107	2.1.1.13	Methionine synthase.	S-methyltransferase domain; pterin binding domain; B12 cap and B12 binding domains; ramA-like (DUF4445); DUF1638	Met	filled	PGA1_c13370, PGA1_c16040, PGA1_c13350, PGA1_c15200, PGA1_c13340	auxotroph	PGA1_c13350 is annotated as "putative dimethylamine corrinoid protein" and has the B12-binding cap (PF02607) and B12 binding (PF02310) domains but lacks methyltransferase (PF02574) or pterin-binding (PF00809) domains or the B12 activation domain (PF02965). PGA1_c13370 has the methyltransferase domain and PGA1_c16040 has the pterin-binding domain, but no activation domain was found. Based on cofit…
Phaeobacter inhibens BS107	2.6.1.52	Phosphoserine transaminase.	serC	Ser	clear candidate	PGA1_c36150	essential	Annotated as this by multiple resources.
Phaeobacter inhibens BS107	3.1.3.3	Phosphoserine phosphatase.	serB	Ser	clear candidate	PGA1_c36160	auxotroph	Annotated as this by multiple resources.
Phaeobacter inhibens BS107	2.3.1.30	Serine O-acetyltransferase.	cysE	Cys	clear candidate	PGA1_c17690	no data	Annotated as this by multiple resources.
Phaeobacter inhibens BS107	2.5.1.47	Cysteine synthase.	cysK or cysM	Cys	clear candidate	PGA1_c13950	essential	Annotated as this by multiple resources.
Pseudomonas stutzeri RCH2	2.3.1.117	2,3,4,5-tetrahydropyridine-2,6-dicarboxylate N-succinyltransferase.	dapD	Lys	clear candidate	Psest_1465	essential	Annotated as this by multiple resources.
Pseudomonas stutzeri RCH2	4.1.1.20	Diaminopimelate decarboxylase.	lysA	Lys	clear candidate	Psest_3764	essential	Annotated as this by multiple resources.
Pseudomonas stutzeri RCH2	1.1.1.25	Shikimate dehydrogenase.	aroE	Phe, Tyr, Trp	clear candidate	Psest_0029	no data	Annotated as this by multiple resources.
Pseudomonas stutzeri RCH2	4.2.1.51	Prephenate dehydratase.	part of pheA	Phe	clear candidate	Psest_1984	essential	Annotated as this by multiple resources. Missed because of fusion to chorismate mutase?
Pseudomonas stutzeri RCH2	2.6.1.57	Aromatic-amino-acid transaminase.	tyrB or aspC	Phe, Tyr	unspecific	Psest_1295	auxotroph	Psest_1295 is important in most but not all defined media conditions, and is rescued by tyrosine (but then what about phenylalanine synthesis?); Psest_0779 is also annotated but may be catabolic (for tyrosine); ovarious ther transaminases in genome
Pseudomonas stutzeri RCH2	1.3.1.12	Prephenate dehydrogenase.	part of tyrA	Tyr	clear candidate	Psest_1986	weak?	Psest_1986 probably provides this activity but was missed because of a fusion to aroA. The fitness data does not support a role in a.a. biosynthesis but may be misleading as the only insertions in Psest_1986 are between the two fused domains. Another possibility is that phenylalanine 4-hydroxylase (Psest_0781) provides another route to interconversion of Phe and Tyr.
Pseudomonas stutzeri RCH2	4.1.3.27	Anthranilate synthase.	trpE and part of trpD	Trp	clear candidate	Psest_3650	auxotroph	This is the large subunit; Psest_3649 is the small subunit and is also important for fitness in most defined media.
Pseudomonas stutzeri RCH2	2.4.2.18	Anthranilate phosphoribosyltransferase.	part of trpD	Trp	clear candidate	Psest_3648	auxotroph	Annotated as this by multiple resources.
Pseudomonas stutzeri RCH2	3.1.3.15	Histidinol-phosphatase.	phosphoserine phosphatase-like	His	filled	Psest_3864	auxotroph	Annotated as HAD-superfamily IB hydrolase or possibly phosphoserine phosphatase (serB). However Psest_0489 seems to be serB and has auxotrophic phenotypes, so this is more likely the missing phosphatase for histidine synthesis. Fitness data from other pseudomonads is consistent with this interpretation.
Pseudomonas stutzeri RCH2	1.1.1.23	Histidinol dehydrogenase.	hisD	His	clear candidate	Psest_3298	auxotroph	Annotated as this by multiple resources.
Pseudomonas stutzeri RCH2	2.6.1.11	Acetylornithine transaminase.	argD (or gabT or astC)	Arg	clear candidate	Psest_2719	redundant	Annotated as this by multiple resources. May be redundant with other transaminases such as Psest_1470 (succinyldiaminopimelate transaminase)
Pseudomonas stutzeri RCH2	3.5.1.16	Acetylornithine deacetylase.	argE	Arg	clear candidate	Psest_4001	redundant	Annotated as this by multiple resources. May be partly redundant with Psest_1130 (amino acid acetyltransferase)
Pseudomonas stutzeri RCH2	4.2.1.33	3-isopropylmalate dehydratase, small subunit.	leuD	Leu	clear candidate	Psest_2590	auxotroph	Annotated as this by multiple resources.
Pseudomonas stutzeri RCH2	6.3.5.6	asparaginyl-tRNA synthase (glutamine-hydrolysing)	--	Asn	clear candidate	Psest_3328	essential	This is the gatC-like subunit. Psest_3330 is the gatB-like subunit. Psest_3329 is the gatA-like subunit. All are essential (gatC is too short to be called automatically but has no insertions). There is an essential glutamine tRNA ligase Psest_2303 so this is probably for Asn only. There is also a putative Asn synthase (Psest_2930) with little phenotype.
Pseudomonas stutzeri RCH2	2.3.1.30	Serine O-acetyltransferase.	cysE	Cys	clear candidate	Psest_1249,Psest_1267	weak	Both are annotated as this by multiple resources; they may be redundant
Pseudomonas stutzeri RCH2	2.5.1.47	Cysteine synthase.	cysK or cysM	Cys	clear candidate	Psest_1638	essential	Annotated as this by multiple resources.
Pseudomonas stutzeri RCH2	4.3.1.19	Threonine ammonia-lyase.	ilvA or tdcB	Ile	clear candidate	Psest_3866	auxotroph	Annotated as this by multiple resources.
Pseudomonas stutzeri RCH2	2.7.2.11	Glutamate 5-kinase.	proB	Pro	clear candidate	Psest_3384	auxotroph	Annotated as this by multiple resources.
Pseudomonas stutzeri RCH2	1.5.1.2	Pyrroline-5-carboxylate reductase.	proC	Pro	clear candidate	Psest_0283	no data	Annotated as this by multiple resources. Just one insertion, so no gene fitness values, but on average the strain is sick in defined media
Pseudomonas stutzeri RCH2	2.6.1.2	Glutamate-pyruvate aminotransferase	yfbQ (alaA) or avtA or yfdZ (alaC)	Ala	unspecific			Psest_1772 is annotated as this by KEGG (and MetaCyc), and has auxotrophic phenotypes, but was originally annotated as aspartate aminotransferase.
Pseudomonas stutzeri RCH2	2.6.1.1	Aspartate transaminase.	aspC	Asp	unspecific
Shewanella oneidensis MR-1	2.6.1.17	Succinyldiaminopimelate transaminase.	argD or serC	Lys	clear candidate	SO0617	auxotroph	Annotated as this by multiple resources. Note this is bifunctional argD
Shewanella oneidensis MR-1	2.6.1.57	Aromatic-amino-acid transaminase.	tyrB or aspC	Phe, Tyr	unspecific			Many aminotransferases, i.e. SO2406 (annotated as aspartate aminotransferase) that might provide this activity
Shewanella oneidensis MR-1	3.5.1.16	Acetylornithine deacetylase.	argE	Arg	known	SO3749	auxotroph	see Deutschbauer et al 2011
Sinorhizobium meliloti 1021	2.6.1.17	Succinyldiaminopimelate transaminase.	argD or serC	Lys	unspecific			SMc02138 is annotated as bifunctional argD by KEGG, but is not important for fitness in the presence of arginine, so that might not be it.
Sinorhizobium meliloti 1021	3.1.3.15	Histidinol-phosphatase.	part of hisB	His	clear candidate	SMa0483,SMc04042	weak	Both are annotated by multiple resources; neither has much phenotype
Sphingomonas koreensis DSMZ 15582	1.2.1.11	Aspartate-semialdehyde dehydrogenase.	asd	Lys, Met, Thr	clear candidate	Ga0059261_4003	essential	Annotated as this by multiple resources.
Sphingomonas koreensis DSMZ 15582	4.2.1.52	Dihydrodipicolinate synthase.	dapA	Lys	clear candidate	Ga0059261_0213	essential	Annotated as this by multiple resources.
Sphingomonas koreensis DSMZ 15582	4.1.1.20	Diaminopimelate decarboxylase.	lysA	Lys	clear candidate	Ga0059261_2051	auxotroph	Annotated as this by multiple resources.
Sphingomonas koreensis DSMZ 15582	1.1.1.25	Shikimate dehydrogenase.	aroE	Phe, Tyr, Trp	clear candidate	Ga0059261_2194	auxotroph	Annotated as this by multiple resources, but missed the cutoff for TIGRFam (TIGR00507)
Sphingomonas koreensis DSMZ 15582	4.2.1.51	Prephenate dehydratase.	part of pheA	Phe	clear candidate	Ga0059261_2269	auxotroph	Annotated as this by multiple resources.
Sphingomonas koreensis DSMZ 15582	2.6.1.57	Aromatic-amino-acid transaminase.	tyrB or aspC	Phe, Tyr	unspecific			SEED suggests that the histidinol-phosphate aminotransferase (Ga0059261_2299 ) also performs this activity, and that mutant is only partially rescued by histidine. Ga0059261_1288 is also annotated as having this activity and is important for fitness in most conditions. Ga0059261_2226 is also a good candidate.
Sphingomonas koreensis DSMZ 15582	4.1.3.27	Anthranilate synthase.	trpE and part of trpD	Trp	clear candidate	Ga0059261_0256	auxotroph	This is component I; Ga0059261_0926 is component II and has a very similar fitness pattern; both are annotated by multiple resources
Sphingomonas koreensis DSMZ 15582	2.4.2.18	Anthranilate phosphoribosyltransferase.	part of trpD	Trp	clear candidate	Ga0059261_0929	auxotroph	Annotated as this by multiple resources.
Sphingomonas koreensis DSMZ 15582	4.2.1.20	tryptophan synthase, beta chain	trpB	Trp	clear candidate	Ga0059261_0238	essential	Annotated as this by multiple resources.
Sphingomonas koreensis DSMZ 15582	2.4.2.17	ATP phosphoribosyltransferase.	hisG	His	clear candidate	Ga0059261_1280	auxotroph	Ga0059261_2263 is the regulatory subunit and has a very similar fitness pattern; annotated by multiple resources, but the regulatory subunit was missed by TIGRFam (TIGR00443)
Sphingomonas koreensis DSMZ 15582	4.1.3.-	imidazole glycerol phosphate synthase subunit hisF	hisF	His	clear candidate	Ga0059261_1048	auxotroph	Ga0059261_3125 may also have this activity but has a different fitness pattern
Sphingomonas koreensis DSMZ 15582	2.4.2.-	imidazole glycerol phosphate synthase subunit hisH	hisH	His	clear candidate	Ga0059261_1046	auxotroph	Ga0059261_3124 may also have this activity but has a different fitness pattern
Sphingomonas koreensis DSMZ 15582	2.6.1.9	Histidinol-phosphate transaminase.	hisC	His	clear candidate	Ga0059261_2299	auxotroph	Annotated as this by multiple resources.
Sphingomonas koreensis DSMZ 15582	3.1.3.15	Histidinol-phosphatase.	part of hisB	His	clear candidate	Ga0059261_2035	auxotroph	Annotated as this by multiple resources.
Sphingomonas koreensis DSMZ 15582	1.1.1.23	Histidinol dehydrogenase.	hisD	His	clear candidate	Ga0059261_1281	auxotroph	Annotated as this by multiple resources.
Sphingomonas koreensis DSMZ 15582	2.3.1.1	Amino-acid N-acetyltransferase.	argA	Arg	clear candidate	Ga0059261_4030	auxotroph	Annotated as this by multiple resources. Bifunctional argJ.
Sphingomonas koreensis DSMZ 15582	2.6.1.11	Acetylornithine transaminase.	argD (or gabT or astC)	Arg	clear candidate	Ga0059261_3205	auxotroph	Annotated as this by multiple resources.
Sphingomonas koreensis DSMZ 15582	2.1.3.3	Ornithine carbamoyltransferase.	argF or argI	Arg	clear candidate	Ga0059261_3206	auxotroph	Annotated as this by multiple resources.
Sphingomonas koreensis DSMZ 15582	4.3.2.1	Argininosuccinate lyase.	argH	Arg	clear candidate	Ga0059261_2049	auxotroph	Annotated as this by multiple resources.
Sphingomonas koreensis DSMZ 15582	4.2.1.9	Dihydroxy-acid dehydratase.	ilvD	Leu,Ile,Val	clear candidate	Ga0059261_4216	auxotroph	Annotated as this by multiple resources.
Sphingomonas koreensis DSMZ 15582	2.6.1.42	Branched-chain-amino-acid transaminase.	ilvE	Leu,Ile,Val	clear candidate	Ga0059261_3811	auxotroph	Annotated as this by multiple resources.
Sphingomonas koreensis DSMZ 15582	4.3.1.19	Threonine ammonia-lyase.	ilvA or tdcB	Ile	clear candidate	Ga0059261_3694	auxotroph	Annotated as this by multiple resources.
Sphingomonas koreensis DSMZ 15582	2.5.1.49	O-acetylhomoserine sulfhydrylase.	metZ (i.e. in mycobacteria)	Met	clear candidate	Ga0059261_3194	auxotroph	Annotated as this by multiple resources. Some suggest that it could be O-succinylhomoserine sulfhydrylase but there is an O-acetyltransferase (Ga0059261_2301) with auxotrophic phenotypes
Sphingomonas koreensis DSMZ 15582	6.3.1.2	Glutamate--ammonia ligase.	glnA	Gln	clear candidate	Ga0059261_3384	essential	Annotated as this by multiple resources. No pathway listed, but the organism is predicted to make Glu and this is the only step needed to make Gln from Glu, and not present in IMG Terms.
Sphingomonas koreensis DSMZ 15582	6.3.5.6	asparaginyl-tRNA synthase (glutamine-hydrolysing)	--	Asn	clear candidate	Ga0059261_0081	essential	This is the gatC-like subunit; there are also essential gatA like (_0082) and gatB like (_0081) subunits. (There is fitness data for a single insertion in gatB.) The genome contains neither glutamine- nor asparagine-tRNA ligase so these may also be responsible for glutamine incorporation into protein. The genome also includes several putative asparagine synthases, but their phenotypes and genome …
Sphingomonas koreensis DSMZ 15582	4.2.3.1	Threonine synthase.	thrC	Thr	clear candidate	Ga0059261_1999	auxotroph	Annotated as this by multiple resources.
Sphingomonas koreensis DSMZ 15582	2.3.1.30	Serine O-acetyltransferase.	cysE	Cys	clear candidate	Ga0059261_0153	redundant	Cofit with cysteine synthase A (Ga0059261_3644); probably partly redundant with Ga0059261_1905 as most phenotypes in defined media are moderate
Sphingomonas koreensis DSMZ 15582	2.5.1.47	Cysteine synthase.	cysK or cysM	Cys	clear candidate	Ga0059261_3644	auxotroph	Strong phenotypes in most but not all defined media conditions; probably partly redundant with Ga0059261_3452
Sphingomonas koreensis DSMZ 15582	2.7.2.11	Glutamate 5-kinase.	proB	Pro	clear candidate	Ga0059261_3512	auxotroph	Annotated as this by multiple resources.
Sphingomonas koreensis DSMZ 15582	1.5.1.2	Pyrroline-5-carboxylate reductase.	proC	Pro	clear candidate	Ga0059261_3321,Ga0059261_3808	weak	Both are annotated as this by multiple resources; they may be redundant
Sphingomonas koreensis DSMZ 15582	1.1.1.95	Phosphoglycerate dehydrogenase.	serA	Ser	clear candidate	Ga0059261_2264	auxotroph	Has strong phenotypes in most but not all defined media conditions; may be partly redundant
Sphingomonas koreensis DSMZ 15582	3.1.3.3	Phosphoserine phosphatase.	serB	Ser	clear candidate	Ga0059261_0070	auxotroph	Annotated as this by multiple resources.
Sphingomonas koreensis DSMZ 15582	2.6.1.2	Glutamate-pyruvate aminotransferase	yfbQ (alaA) or avtA or yfdZ (alaC)	Ala	unspecific
Sphingomonas koreensis DSMZ 15582	2.6.1.1	Aspartate transaminase.	aspC	Asp	clear candidate	Ga0059261_2226	auxotroph	Annotated as this by multiple resources.
