# Supplementary material for: Filling gaps in bacterial amino acid biosynthesis pathways with high-throughput genetics
Source: PLoS Genet. 2018 Jan 11;14(1):e1007147. doi: 10.1371/journal.pgen.1007147 (PMC5764234; doi:10.1371/journal.pgen.1007147)
Supplement: S2 Table — (XLS) [file pgen.1007147.s002.xls]

## Sheet: H. seropedicae essential proteins
# GC is the GC content of the gene.
# nReads is the number of TnSeq reads for insertions in the gene.
# normreads is nReads normalized for GC content and length. The median across all protein-coding genes that were long enough to be included was set to 1.
# nPosCentral is the number of different insertion locations in the central 10-90% of the gene
# dens is the density of insertion positions (nPosCentral/length), normalized so that the median is 1.
LocusTag	scaffold	begin	end	strand	description	GC	nReads	normreads	nPosCentral	dens
HSERO_RS09580	NC_014323	2178495	2179028	+	DNA-binding protein	0.5449	13	0.00944401	0	0
HSERO_RS00630	NC_014323	139202	139741	+	50S ribosomal protein L5	0.5463	0	0	0	0
HSERO_RS11005	NC_014323	2481554	2481985	+	cyclase	0.5463	0	0	0	0
HSERO_RS15030	NC_014323	3411979	3412545	-	polyhydroxyalkanoate synthesis repressor PhaR	0.5556	0	0	0	0
HSERO_RS21105	NC_014323	4828194	4828754	+	UDP-phosphate galactose phosphotransferase	0.5561	93	0.0903797	1	0.187166
HSERO_RS09625	NC_014323	2185750	2186352	+	RNA polymerase sigma factor RpoE	0.5589	0	0	0	0
HSERO_RS15375	NC_014323	3519361	3519936	+	elongation factor P	0.5608	0	0	0	0
HSERO_RS00670	NC_014323	142585	143916	+	preprotein translocase subunit SecY	0.5623	0	0	0	0
HSERO_RS03040	NC_014323	664883	665308	+	Fur family transcriptional regulator	0.5657	0	0	0	0
HSERO_RS00605	NC_014323	137411	137830	+	50S ribosomal protein L16	0.569	0	0	0	0
HSERO_RS14915	NC_014323	3387774	3388184	-	succinate dehydrogenase	0.5693	0	0	0	0
HSERO_RS09885	NC_014323	2236311	2236781	+	translation initiation factor IF-3	0.5711	0	0	0	0
HSERO_RS00645	NC_014323	140475	141008	+	50S ribosomal protein L6	0.5824	0	0	0	0
HSERO_RS19560	NC_014323	4482962	4483831	+	4-diphosphocytidyl-2C-methyl-D-erythritol kinase	0.5828	0	0	0	0
HSERO_RS20390	NC_014323	4669505	4669981	-	ABC transporter substrate-binding protein	0.5828	0	0	0	0
HSERO_RS00575	NC_014323	134194	134814	+	50S ribosomal protein L4	0.5829	0	0	0	0
HSERO_RS01890	NC_014323	415991	417157	+	ribonucleotide-diphosphate reductase subunit beta	0.5835	0	0	0	0
HSERO_RS09655	NC_014323	2192001	2192915	+	signal peptidase	0.5858	0	0	0	0
HSERO_RS20690	NC_014323	4742787	4743269	-	phosphopantetheine adenylyltransferase	0.5859	40	0.0887907	0	0
HSERO_RS13380	NC_014323	3047845	3048255	+	hypothetical protein	0.5864	14	0.0338638	0	0
HSERO_RS17300	NC_014323	3964171	3964740	-	deoxycytidine triphosphate deaminase	0.5877	0	0	0	0
HSERO_RS00505	NC_014323	112930	113361	+	50S ribosomal protein L11	0.588	0	0	0	0
HSERO_RS00500	NC_014323	112179	112769	+	transcription termination/antitermination factor NusG	0.5905	0	0	0	0
HSERO_RS00570	NC_014323	133534	134190	+	50S ribosomal protein L3	0.5906	0	0	0	0
HSERO_RS19375	NC_014323	4441878	4442432	+	hypothetical protein	0.591	7	0.0146319	1	0.189189
HSERO_RS19220	NC_014323	4408276	4408704	-	50S ribosomal protein L13	0.5921	0	0	0	0
HSERO_RS21810	NC_014323	4995107	4995979	-	F0F1 ATP synthase subunit gamma	0.5922	0	0	0	0
HSERO_RS11210	NC_014323	2533331	2533951	-	septation protein A	0.5942	53	0.0944895	0	0
HSERO_RS07210	NC_014323	1647736	1648305	+	oligoribonuclease	0.5947	0	0	0	0
HSERO_RS06490	NC_014323	1473772	1474428	+	hypothetical protein	0.5951	67	0.110062	0	0
HSERO_RS08860	NC_014323	2006159	2006647	+	NADH dehydrogenase subunit I	0.5951	0	0	0	0
HSERO_RS08840	NC_014323	2000880	2001371	+	NADH dehydrogenase	0.5955	0	0	0	0
HSERO_RS05845	NC_014323	1330712	1331290	-	superoxide dismutase	0.5959	0	0	0	0
HSERO_RS08830	NC_014323	1998935	1999531	+	NADH dehydrogenase subunit C	0.5963	0	0	0	0
HSERO_RS10420	NC_014323	2344989	2345981	-	UDP-4-amino-4-deoxy-L-arabinose formyltransferase	0.5972	0	0	0	0
HSERO_RS18445	NC_014323	4233226	4233837	+	membrane protein	0.598	0	0	0	0
HSERO_RS00515	NC_014323	114392	114889	+	50S ribosomal protein L10	0.5984	0	0	0	0
HSERO_RS21835	NC_014323	4998998	4999819	-	ATP synthase subunit A	0.5985	41	0.0516928	0	0
HSERO_RS12910	NC_014323	2943587	2944852	-	ATP-dependent protease	0.5987	2	0.00170059	1	0.0829384
HSERO_RS20230	NC_014323	4642928	4643539	-	glutathione S-transferase	0.5997	0	0	0	0
HSERO_RS10875	NC_014323	2453622	2454362	+	30S ribosomal protein S2	0.6005	0	0	0	0
HSERO_RS21465	NC_014323	4914412	4915575	+	porin	0.6005	0	0	0	0
HSERO_RS09310	NC_014323	2116818	2117306	-	cyclophilin	0.6012	0	0	0	0
HSERO_RS12915	NC_014323	2945129	2945755	-	Clp protease proteolytic subunit ClpP	0.6013	0	0	0	0
HSERO_RS05930	NC_014323	1347046	1348242	+	aminotransferase	0.6015	0	0	0	0
HSERO_RS00600	NC_014323	136590	137408	+	30S ribosomal protein S3	0.602	0	0	0	0
HSERO_RS09880	NC_014323	2234279	2236186	+	threonyl-tRNA synthetase	0.6022	0	0	0	0
HSERO_RS06120	NC_014323	1378350	1378784	-	biopolymer transportern ExbD	0.6023	0	0	0	0
HSERO_RS04315	NC_014323	949021	950283	-	transcription termination factor Rho	0.6025	0	0	0	0
HSERO_RS14645	NC_014323	3317463	3317996	-	inorganic pyrophosphatase	0.603	0	0	0	0
HSERO_RS00655	NC_014323	141396	141914	+	30S ribosomal protein S5	0.6031	0	0	0	0
HSERO_RS00700	NC_014323	146046	147023	+	DNA-directed RNA polymerase subunit alpha	0.6033	0	0	0	0
HSERO_RS14815	NC_014323	3364111	3364536	-	nucleoside diphosphate kinase	0.6033	0	0	0	0
HSERO_RS00555	NC_014323	129549	131654	+	elongation factor G	0.6035	0	0	0	0
HSERO_RS08825	NC_014323	1998449	1998925	+	NADH dehydrogenase subunit B	0.6038	0	0	0	0
HSERO_RS08875	NC_014323	2007890	2009980	+	NADH:ubiquinone oxidoreductase subunit L	0.604	0	0	0	0
HSERO_RS03405	NC_014323	746866	747504	-	pyridoxamine 5'-phosphate oxidase	0.6041	0	0	0	0
HSERO_RS23370	NC_014323	5362903	5363430	+	membrane protein	0.6042	11	0.0205433	1	0.198864
HSERO_RS07185	NC_014323	1641519	1642433	-	ornithine carbamoyltransferase	0.6044	0	0	0	0
HSERO_RS10385	NC_014323	2336967	2337419	+	50S ribosomal protein L9	0.6049	0	0	0	0
HSERO_RS09695	NC_014323	2200315	2200914	+	CDP-diacylglycerol/glycerol-3-phosphate 3-phosphatidyltransferase	0.605	0	0	0	0
HSERO_RS00550	NC_014323	128950	129420	+	30S ribosomal protein S7	0.6051	0	0	0	0
HSERO_RS05950	NC_014323	1350062	1350517	+	peptidylprolyl isomerase	0.6053	0	0	0	0
HSERO_RS18415	NC_014323	4224404	4225072	-	cytidylate kinase	0.6054	0	0	0	0
HSERO_RS04365	NC_014323	965140	967692	+	RNA polymerase sigma factor RpoD	0.6056	0	0	0	0
HSERO_RS12305	NC_014323	2793635	2794111	-	cytochrome O ubiquinol oxidase	0.6059	0	0	0	0
HSERO_RS12310	NC_014323	2794108	2794734	-	cytochrome O ubiquinol oxidase	0.6061	5	0.0101814	1	0.170732
HSERO_RS17875	NC_014323	4109125	4110609	-	3-polyprenyl-4-hydroxybenzoate decarboxylase	0.6061	0	0	0	0
HSERO_RS12315	NC_014323	2794727	2796730	-	cytochrome O ubiquinol oxidase	0.6068	11	0.00696313	1	0.0526052
HSERO_RS14890	NC_014323	3383017	3384318	-	type II citrate synthase	0.6068	0	0	0	0
HSERO_RS10920	NC_014323	2464000	2464518	+	OmpH	0.6069	0	0	0	0
HSERO_RS00010	NC_014323	2012	3118	+	DNA polymerase III subunit beta	0.607	102	0.117028	0	0
HSERO_RS21435	NC_014323	4906661	4908085	-	S-adenosyl-L-homocysteine hydrolase	0.607	202	0.17752	0	0
HSERO_RS00690	NC_014323	144749	145153	+	30S ribosomal protein S11	0.6074	0	0	0	0
HSERO_RS14900	NC_014323	3384903	3385613	-	succinate dehydrogenase iron-sulfur subunit	0.6076	0	0	0	0
HSERO_RS12320	NC_014323	2796807	2797739	-	cytochrome O ubiquinol oxidase	0.6077	23	0.0311472	0	0
HSERO_RS10890	NC_014323	2456522	2457082	+	ribosome recycling factor	0.6078	55	0.124519	0	0
HSERO_RS07050	NC_014323	1605796	1606311	-	peptidase A8	0.6085	0	0	0	0
HSERO_RS09615	NC_014323	2183835	2185076	+	3-oxoacyl-ACP synthase	0.6087	0	0	0	0
HSERO_RS03280	NC_014323	722392	723552	+	malate--CoA ligase subunit beta	0.609	0	0	0	0
HSERO_RS18410	NC_014323	4222470	4224098	-	30S ribosomal protein S1	0.609	0	0	0	0
HSERO_RS04215	NC_014323	926392	926877	-	hydrolase	0.6091	0	0	0	0
HSERO_RS21825	NC_014323	4998132	4998602	-	F0F1 ATP synthase subunit B	0.6093	0	0	0	0
HSERO_RS06225	NC_014323	1401606	1402550	+	preprotein translocase subunit SecF	0.6095	0	0	0	0
HSERO_RS12845	NC_014323	2929550	2930005	-	transcriptional regulator	0.6096	0	0	0	0
HSERO_RS10735	NC_014323	2413401	2414672	-	major facilitator transporter	0.6101	0	0	0	0
HSERO_RS10430	NC_014323	2346928	2347884	-	UDP-4-amino-4-deoxy-L-arabinose-oxoglutarate aminotransferase	0.6102	0	0	0	0
HSERO_RS15690	NC_014323	3585810	3587225	-	glutamine synthetase	0.6102	0	0	0	0
HSERO_RS10645	NC_014323	2396106	2396744	-	guanylate kinase	0.6103	0	0	0	0
HSERO_RS12905	NC_014323	2940893	2943301	-	peptidase	0.6106	4	0.00167634	0	0
HSERO_RS10390	NC_014323	2337624	2339069	+	DNA helicase	0.6107	0	0	0	0
HSERO_RS04085	NC_014323	893466	894563	+	twitching motility protein PilT	0.6111	0	0	0	0
HSERO_RS10915	NC_014323	2461588	2463963	+	membrane protein	0.6111	0	0	0	0
HSERO_RS23360	NC_014323	5361504	5362100	+	phosphoheptose isomerase	0.6114	0	0	0	0
HSERO_RS00665	NC_014323	142131	142565	+	50S ribosomal protein L15	0.6115	0	0	0	0
HSERO_RS21815	NC_014323	4996010	4997551	-	F0F1 ATP synthase subunit alpha	0.6115	0	0	0	0
HSERO_RS08855	NC_014323	2005067	2006137	+	NADH:ubiquinone oxidoreductase subunit H	0.6116	0	0	0	0
HSERO_RS05270	NC_014323	1166740	1167360	-	TetR family transcriptional regulator	0.6119	4	0.00535047	1	0.169082
HSERO_RS19485	NC_014323	4465010	4465744	-	ubiquinone/menaquinone biosynthesis methyltransferase	0.6122	0	0	0	0
HSERO_RS06115	NC_014323	1377376	1378332	-	membrane protein TolA	0.6123	0	0	0	0
HSERO_RS01940	NC_014323	425925	426446	-	thioredoxin	0.613	0	0	0	0
HSERO_RS08880	NC_014323	2010003	2011493	+	NADH:ubiquinone oxidoreductase subunit M	0.613	0	0	0	0
HSERO_RS21805	NC_014323	4993649	4995049	-	F0F1 ATP synthase subunit beta	0.6131	0	0	0	0
HSERO_RS03570	NC_014323	778121	778924	-	1-acyl-sn-glycerol-3-phosphate acyltransferase	0.6132	136	0.130722	0	0
HSERO_RS08835	NC_014323	1999531	2000784	+	NADH dehydrogenase subunit D	0.6132	0	0	0	0
HSERO_RS20380	NC_014323	4667911	4668546	-	hypothetical protein	0.6132	0	0	0	0
HSERO_RS14820	NC_014323	3364812	3365501	+	membrane protein	0.6145	61	0.0657686	1	0.152174
HSERO_RS01795	NC_014323	396783	397772	-	octaprenyl diphosphate synthase	0.6162	0	0	0	0
HSERO_RS19570	NC_014323	4484113	4485063	+	ribose-phosphate pyrophosphokinase	0.6162	0	0	0	0
HSERO_RS07580	NC_014323	1729905	1730519	+	ribosome maturation factor RimM	0.6163	0	0	0	0
HSERO_RS06930	NC_014323	1578502	1578978	+	transcription elongation factor GreA	0.6164	14	0.0226817	0	0
HSERO_RS08845	NC_014323	2001368	2002663	+	NADH dehydrogenase	0.6165	0	0	0	0
HSERO_RS16445	NC_014323	3763748	3765268	-	amidophosphoribosyltransferase	0.6174	59	0.0312859	0	0
HSERO_RS09505	NC_014323	2163114	2163827	+	membrane protein	0.6176	0	0	0	0
HSERO_RS09340	NC_014323	2123321	2124301	+	acetyl-CoA carboxylase subunit alpha	0.6177	0	0	0	0
HSERO_RS10880	NC_014323	2454500	2455387	+	elongation factor Ts	0.6182	0	0	0	0
HSERO_RS00695	NC_014323	145316	145939	+	30S ribosomal protein S4	0.6186	0	0	0	0
HSERO_RS01925	NC_014323	423308	424687	-	acetyl-CoA carboxylase biotin carboxylase subunit	0.6188	0	0	0	0
HSERO_RS00015	NC_014323	3255	5753	+	DNA gyrase subunit B	0.619	170	0.0599189	0	0
HSERO_RS00530	NC_014323	120045	124286	+	DNA-directed RNA polymerase subunit beta'	0.619	0	0	0	0
HSERO_RS07555	NC_014323	1725186	1725941	+	electron transfer flavoprotein subunit beta	0.619	0	0	0	0
HSERO_RS00830	NC_014323	171874	173370	+	peptidase S41	0.6192	23	0.0135328	0	0
HSERO_RS13910	NC_014323	3161237	3162520	-	enolase	0.6192	0	0	0	0
HSERO_RS00510	NC_014323	113361	114056	+	50S ribosomal protein L1	0.6193	0	0	0	0
HSERO_RS13990	NC_014323	3183549	3184562	+	peptide chain release factor 2	0.6193	0	0	0	0
HSERO_RS04990	NC_014323	1098311	1099960	-	molecular chaperone GroEL	0.6194	0	0	0	0
HSERO_RS14795	NC_014323	3358687	3360042	-	histidyl-tRNA synthetase	0.6195	19	0.0123417	0	0
HSERO_RS23745	NC_014323	5443175	5443918	-	GTP cyclohydrolase	0.6196	139	0.16456	0	0
HSERO_RS00525	NC_014323	115646	119752	+	DNA-directed RNA polymerase subunit beta	0.6199	0	0	0	0
HSERO_RS15200	NC_014323	3448631	3450217	-	malate synthase	0.62	87	0.0470112	0	0
HSERO_RS17715	NC_014323	4069035	4070036	-	Fructose-1,6-bisphosphatase class 1	0.6208	0	0	0	0
HSERO_RS08885	NC_014323	2011652	2013160	+	NADH:ubiquinone oxidoreductase subunit N	0.6209	0	0	0	0
HSERO_RS08085	NC_014323	1848043	1849116	-	ferredoxin--NADP reductase	0.621	0	0	0	0
HSERO_RS20740	NC_014323	4752953	4753543	-	photosynthetic protein synthase I	0.621	4	0.00591446	0	0
HSERO_RS10800	NC_014323	2427056	2427889	-	2,3,4,5-tetrahydropyridine-2,6-carboxylate N-succinyltransferase	0.6211	0	0	0	0
HSERO_RS06925	NC_014323	1574866	1578099	+	carbamoyl phosphate synthase large subunit	0.6212	0	0	0	0
HSERO_RS08865	NC_014323	2006788	2007447	+	NADH:ubiquinone oxidoreductase subunit J	0.6212	0	0	0	0
HSERO_RS15660	NC_014323	3576236	3577126	-	2-methylisocitrate lyase	0.6218	19	0.0189369	1	0.117845
HSERO_RS21495	NC_014323	4920006	4920899	-	acetylglutamate kinase	0.6219	0	0	0	0
HSERO_RS00585	NC_014323	135128	135955	+	50S ribosomal protein L2	0.622	0	0	0	0
HSERO_RS14870	NC_014323	3375654	3376751	-	ATPase	0.622	0	0	0	0
HSERO_RS02960	NC_014323	649112	649537	-	membrane protein	0.6221	0	0	0	0
HSERO_RS09665	NC_014323	2194065	2194994	+	GTPase Era	0.6226	111	0.107365	0	0
HSERO_RS01700	NC_014323	378946	379881	+	UDP-3-O-(3-hydroxymyristoyl) glucosamine N-acyltransferase	0.6229	0	0	0	0
HSERO_RS15190	NC_014323	3447451	3447954	+	2-C-methyl-D-erythritol 2,4-cyclodiphosphate synthase	0.623	7	0.01275	0	0
HSERO_RS10895	NC_014323	2457338	2458027	+	UDP diphosphate synthase	0.6232	0	0	0	0
HSERO_RS03355	NC_014323	736057	737121	+	fructose-bisphosphate aldolase	0.6235	0	0	0	0
HSERO_RS09590	NC_014323	2179539	2180636	+	phosphate acyltransferase	0.6239	0	0	0	0
HSERO_RS00990	NC_014323	211261	213066	+	aspartyl-tRNA synthetase	0.624	243	0.110924	0	0
HSERO_RS06140	NC_014323	1381528	1382772	+	serine hydroxymethyltransferase	0.6241	0	0	0	0
HSERO_RS03585	NC_014323	781830	782747	-	glycyl-tRNA synthetase subunit alpha	0.6242	0	0	0	0
HSERO_RS03070	NC_014323	671634	672203	+	co-chaperone GrpE	0.6246	0	0	0	0
HSERO_RS03525	NC_014323	766393	768693	+	organic solvent tolerance transmembrane protein	0.6249	0	0	0	0
HSERO_RS21675	NC_014323	4962254	4963951	-	insertase	0.6249	0	0	0	0
HSERO_RS10050	NC_014323	2273923	2275002	+	glycosyl transferase	0.625	71	0.0541968	1	0.0972222
HSERO_RS10830	NC_014323	2438952	2439842	+	UTP--glucose-1-phosphate uridylyltransferase	0.6251	0	0	0	0
HSERO_RS11020	NC_014323	2483997	2485589	+	GMP synthase	0.6252	0	0	0	0
HSERO_RS21820	NC_014323	4997597	4998130	-	F0F1 ATP synthase subunit delta	0.6255	0	0	0	0
HSERO_RS06945	NC_014323	1580671	1582560	+	ATP-dependent metalloprotease	0.6259	0	0	0	0
HSERO_RS00295	NC_014323	72338	74239	+	potassium transporter Kup	0.6262	18	0.00779859	2	0.11041
HSERO_RS16495	NC_014323	3776699	3777811	-	aspartate-semialdehyde dehydrogenase	0.6262	0	0	0	0
HSERO_RS03075	NC_014323	672359	674299	+	chaperone protein DnaK	0.6265	0	0	0	0
HSERO_RS01930	NC_014323	424783	425256	-	acetyl-CoA carboxylase	0.6266	0	0	0	0
HSERO_RS17280	NC_014323	3959549	3961801	+	lysine decarboxylase	0.6267	291	0.0985268	0	0
HSERO_RS10695	NC_014323	2406393	2407646	-	aspartate kinase	0.6268	6	0.00374454	0	0
HSERO_RS14940	NC_014323	3392426	3395137	+	aconitate hydratase	0.6268	0	0	0	0
HSERO_RS01705	NC_014323	380000	380554	-	hypothetical protein	0.627	0	0	0	0
HSERO_RS18440	NC_014323	4229862	4232507	-	DNA gyrase subunit A	0.627	0	0	0	0
HSERO_RS10435	NC_014323	2348082	2349203	-	aminotransferase DegT	0.6275	0	0	0	0
HSERO_RS20735	NC_014323	4751945	4752844	+	RNA polymerase sigma 70	0.6278	73	0.0646835	0	0
HSERO_RS20890	NC_014323	4779040	4781355	-	penicillin-binding protein 1A	0.6278	91	0.0320939	0	0
HSERO_RS00005	NC_014323	1	1398	+	chromosomal replication initiator protein DnaA	0.628	0	0	0	0
HSERO_RS06105	NC_014323	1375511	1376029	-	OmpA/MotB	0.6281	0	0	0	0
HSERO_RS14780	NC_014323	3355296	3356639	-	ribosome-associated GTPase EngA	0.6287	0	0	0	0
HSERO_RS18000	NC_014323	4134435	4135994	-	transcription termination factor NusA	0.6288	0	0	0	0
HSERO_RS14875	NC_014323	3376898	3378325	-	dihydrolipoamide dehydrogenase	0.6289	0	0	0	0
HSERO_RS19500	NC_014323	4466785	4470786	-	FAD-linked oxidase	0.6289	60	0.0124159	1	0.0262369
HSERO_RS02115	NC_014323	459335	462145	-	valyl-tRNA synthetase	0.629	0	0	0	0
HSERO_RS14885	NC_014323	3379781	3382645	-	2-oxoglutarate dehydrogenase E1	0.629	0	0	0	0
HSERO_RS02435	NC_014323	533595	534260	-	protein-L-isoaspartate O-methyltransferase	0.6291	6	0.00755714	0	0
HSERO_RS07180	NC_014323	1640112	1641446	-	argininosuccinate synthase	0.6292	0	0	0	0
HSERO_RS23190	NC_014323	5321643	5322338	-	succinyl-CoA:3-ketoacid-CoA transferase	0.6293	6	0.00708583	1	0.150862
HSERO_RS03290	NC_014323	724754	725479	+	membrane protein	0.6295	56	0.0630044	1	0.144628
HSERO_RS17335	NC_014323	3976351	3977022	-	ribose 5-phosphate isomerase	0.6295	0	0	0	0
HSERO_RS10425	NC_014323	2346014	2346931	-	formyl transferase	0.6296	0	0	0	0
HSERO_RS01650	NC_014323	366366	367535	+	phospho-N-acetylmuramoyl-pentapeptide- transferase	0.6299	0	0	0	0
HSERO_RS12570	NC_014323	2865719	2867947	+	isocitrate dehydrogenase	0.6299	0	0	0	0
HSERO_RS16465	NC_014323	3768608	3769477	-	acetyl-CoA carboxylase carboxyl transferase subunit beta	0.6299	0	0	0	0
HSERO_RS04965	NC_014323	1092625	1093587	+	GTPase YlqF	0.6303	79	0.064786	0	0
HSERO_RS08900	NC_014323	2014263	2015939	-	dehydrogenase	0.6303	0	0	0	0
HSERO_RS10885	NC_014323	2455689	2456405	+	uridylate kinase	0.6304	0	0	0	0
HSERO_RS15590	NC_014323	3561075	3562205	-	permease	0.6304	0	0	0	0
HSERO_RS15770	NC_014323	3599547	3600800	-	cysteine desulfurase	0.6308	0	0	0	0
HSERO_RS17150	NC_014323	3927509	3928291	+	enoyl-ACP reductase	0.6309	0	0	0	0
HSERO_RS10790	NC_014323	2425445	2426572	-	succinyl-diaminopimelate desuccinylase	0.6312	16	0.0113116	2	0.18617
HSERO_RS18065	NC_014323	4152521	4154272	+	glutaminyl-tRNA synthetase	0.6313	427	0.195011	0	0
HSERO_RS06920	NC_014323	1573710	1574873	+	carbamoyl phosphate synthase small subunit	0.6314	0	0	0	0
HSERO_RS09905	NC_014323	2238959	2241385	+	phenylalanyl-tRNA synthetase subunit beta	0.6316	0	0	0	0
HSERO_RS05880	NC_014323	1336652	1337308	+	adenylate kinase	0.6317	0	0	0	0
HSERO_RS08060	NC_014323	1843189	1843620	-	hypothetical protein	0.6319	0	0	0	0
HSERO_RS13920	NC_014323	3163513	3165183	-	CTP synthase	0.632	0	0	0	0
HSERO_RS15520	NC_014323	3546907	3547746	+	pantoate--beta-alanine ligase	0.6321	0	0	0	0
HSERO_RS07305	NC_014323	1672655	1675351	+	pyruvate dehydrogenase	0.6322	0	0	0	0
HSERO_RS18450	NC_014323	4233983	4234708	+	3-demethylubiquinone-9 3-methyltransferase	0.6322	122	0.127998	0	0
HSERO_RS17825	NC_014323	4095024	4098482	-	DNA polymerase III subunit alpha	0.6323	0	0	0	0
HSERO_RS19470	NC_014323	4461550	4463124	-	ubiquinone biosynthesis protein UbiB	0.6324	0	0	0	0
HSERO_RS16395	NC_014323	3753808	3754686	-	dihydrodipicolinate synthase	0.6325	0	0	0	0
HSERO_RS15465	NC_014323	3535804	3536892	-	ATP-binding protein	0.6327	0	0	0	0
HSERO_RS17890	NC_014323	4113484	4113954	-	transcription antitermination protein NusB	0.6327	0	0	0	0
HSERO_RS01625	NC_014323	360363	361337	+	16S rRNA methyltransferase	0.6328	133	0.104081	0	0
HSERO_RS03425	NC_014323	749871	751238	-	adenylosuccinate lyase	0.633	0	0	0	0
HSERO_RS03165	NC_014323	692323	693366	+	phosphoribosylaminoimidazole synthetase	0.6331	58	0.0423163	0	0
HSERO_RS23315	NC_014323	5351263	5352306	+	rod shape-determining protein MreB	0.6331	0	0	0	0
HSERO_RS23390	NC_014323	5366099	5368777	-	DNA topoisomerase III	0.6331	0	0	0	0
HSERO_RS23335	NC_014323	5356280	5357389	+	cell wall shape-determining protein	0.6333	0	0	0	0
HSERO_RS15470	NC_014323	3537122	3539194	+	methionyl-tRNA synthetase	0.6334	0	0	0	0
HSERO_RS01910	NC_014323	420023	420958	-	sugar kinase	0.6335	0	0	0	0
HSERO_RS02420	NC_014323	531912	532547	+	TetR family transcriptional regulator	0.6336	50	0.0623571	1	0.165094
HSERO_RS17800	NC_014323	4088785	4090521	+	ATP-binding protein	0.6339	0	0	0	0
HSERO_RS23405	NC_014323	5371045	5371563	+	peptide deformylase	0.6339	0	0	0	0
HSERO_RS01680	NC_014323	374559	375329	+	cell division protein FtsQ	0.6342	0	0	0	0
HSERO_RS07055	NC_014323	1606386	1609280	-	isoleucyl-tRNA synthetase	0.6342	3	0.000809527	0	0
HSERO_RS09330	NC_014323	2121108	2122499	+	cysteinyl-tRNA synthetase	0.6343	0	0	0	0
HSERO_RS09535	NC_014323	2168302	2169603	+	seryl-tRNA synthetase	0.6344	0	0	0	0
HSERO_RS10925	NC_014323	2464654	2465742	+	UDP-3-O-(3-hydroxymyristoyl) glucosamine N-acyltransferase	0.6345	0	0	0	0
HSERO_RS18240	NC_014323	4187700	4188320	+	riboflavin synthase subunit alpha	0.6345	0	0	0	0
HSERO_RS01715	NC_014323	381850	384606	+	preprotein translocase subunit SecA	0.6347	2	0.00055039	0	0
HSERO_RS02980	NC_014323	652511	655159	-	leucyl-tRNA synthetase	0.635	0	0	0	0
HSERO_RS03470	NC_014323	755883	756989	-	tRNA (5-methylaminomethyl-2-thiouridylate)-methyltransferase	0.635	0	0	0	0
HSERO_RS00985	NC_014323	210527	211162	+	membrane protein	0.6352	2	0.00245	1	0.165094
HSERO_RS23300	NC_014323	5347548	5349008	-	glutamyl-tRNA amidotransferase subunit B	0.6352	66	0.0359061	0	0
HSERO_RS08680	NC_014323	1969512	1970372	+	CDP-diacylglycerol--serine O-phosphatidyltransferase	0.6353	185	0.167852	0	0
HSERO_RS14880	NC_014323	3378451	3379692	-	dihydrolipoamide succinyltransferase	0.6353	0	0	0	0
HSERO_RS08755	NC_014323	1985306	1987444	+	polynucleotide phosphorylase/polyadenylase	0.6358	185	0.0723875	1	0.0490884
HSERO_RS01660	NC_014323	369759	371024	+	cell division protein FtsW	0.6359	0	0	0	0
HSERO_RS10015	NC_014323	2266941	2267687	+	hypothetical protein	0.6359	64	0.0803782	1	0.140751
HSERO_RS06950	NC_014323	1582725	1583573	+	dihydropteroate synthase	0.636	0	0	0	0
HSERO_RS02020	NC_014323	442540	443790	+	tyrosyl-tRNA synthetase	0.6363	0	0	0	0
HSERO_RS09600	NC_014323	2181714	2182646	+	malonyl CoA-ACP transacylase	0.6367	3	0.00317929	1	0.113025
HSERO_RS11015	NC_014323	2482414	2483883	+	inosine 5'-monophosphate dehydrogenase	0.6367	0	0	0	0
HSERO_RS02060	NC_014323	449132	450703	+	purine biosynthesis protein purH	0.6368	0	0	0	0
HSERO_RS10905	NC_014323	2458890	2460062	+	1-deoxy-D-xylulose 5-phosphate reductoisomerase	0.6368	0	0	0	0
HSERO_RS13995	NC_014323	3184639	3186180	+	lysyl-tRNA synthetase	0.6368	0	0	0	0
HSERO_RS03055	NC_014323	667267	668184	+	inorganic polyphosphate/ATP-NAD kinase	0.6373	84	0.0880974	0	0
HSERO_RS17790	NC_014323	4085848	4087311	+	ribonuclease	0.6373	12	0.00809195	2	0.143836
HSERO_RS13915	NC_014323	3162662	3163516	-	2-dehydro-3-deoxyphosphooctonate aldolase	0.6374	0	0	0	0
HSERO_RS13950	NC_014323	3171885	3173150	-	cell division protein FtsX	0.6374	0	0	0	0
HSERO_RS14925	NC_014323	3389613	3390602	+	malate dehydrogenase	0.6374	0	0	0	0
HSERO_RS18960	NC_014323	4351672	4352526	+	4-hydroxybenzoate polyprenyltransferase	0.6374	0	0	0	0
HSERO_RS15755	NC_014323	3597986	3598501	-	CoA-transferase	0.6376	0	0	0	0
HSERO_RS20745	NC_014323	4753548	4754441	-	protoheme IX farnesyltransferase	0.6376	75	0.085091	1	0.117978
HSERO_RS03360	NC_014323	737213	738109	+	phosphoribosylaminoimidazole-succinocarboxamide synthase	0.6377	0	0	0	0
HSERO_RS07040	NC_014323	1604045	1604494	-	deoxyuridine 5'-triphosphate nucleotidohydrolase	0.6378	0	0	0	0
HSERO_RS18390	NC_014323	4218902	4220281	-	UDP-glucose 6-dehydrogenase	0.6384	32	0.0216187	2	0.152174
HSERO_RS09900	NC_014323	2237851	2238879	+	phenylalanyl-tRNA synthetase subunit alpha	0.6385	0	0	0	0
HSERO_RS23870	NC_014323	5472498	5473490	-	lipoyl synthase	0.6385	0	0	0	0
HSERO_RS01810	NC_014323	398901	400010	+	GTPase CgtA	0.6387	146	0.126636	0	0
HSERO_RS15460	NC_014323	3534269	3535669	-	glutamyl-tRNA synthetase	0.6388	2	0.00137442	1	0.0749465
HSERO_RS04915	NC_014323	1081206	1082108	+	cysteine synthase	0.639	82	0.0823651	0	0
HSERO_RS23850	NC_014323	5467717	5468403	-	GTP cyclohydrolase	0.639	5	0.00678535	0	0
HSERO_RS20285	NC_014323	4654074	4654844	-	twin-arginine protein translocation system subunit TatC	0.6394	149	0.175665	0	0
HSERO_RS00775	NC_014323	163332	164486	+	cytochrome C biogenesis protein	0.6398	251	0.196114	0	0
HSERO_RS01675	NC_014323	373524	374528	+	D-alanine--D-alanine ligase	0.6398	0	0	0	0
HSERO_RS10935	NC_014323	2466412	2467200	+	UDP-N-acetylglucosamine acyltransferase	0.6401	0	0	0	0
HSERO_RS16670	NC_014323	3816032	3817234	+	acetylornithine aminotransferase	0.6401	46	0.0326313	0	0
HSERO_RS08675	NC_014323	1968784	1969428	+	phosphatidylserine decarboxylase	0.6403	12	0.0166537	1	0.162791
HSERO_RS18395	NC_014323	4220332	4221507	-	N-acetylglucosaminyl transferase	0.6403	0	0	0	0
HSERO_RS05530	NC_014323	1253395	1254231	-	prolipoprotein diacylglyceryl transferase	0.6404	98	0.104807	0	0
HSERO_RS10755	NC_014323	2418017	2419384	-	sensor histidine kinase	0.6404	83	0.0539747	1	0.0767544
HSERO_RS10635	NC_014323	2393546	2395807	-	guanosine-3',5'-bis(diphosphate) 3'-pyrophosphohydrolase	0.6406	91	0.0357888	2	0.0928382
HSERO_RS05230	NC_014323	1158228	1159076	-	IclR family transcriptional regulator	0.6408	48	0.0506085	1	0.123675
HSERO_RS01885	NC_014323	412791	415775	+	ribonucleotide-diphosphate reductase subunit alpha	0.6409	0	0	0	0
HSERO_RS00770	NC_014323	161061	163211	+	cytochrome C biogenesis protein ResB	0.6411	163	0.0645782	0	0
HSERO_RS11445	NC_014323	2586315	2586980	+	ABC transporter permease	0.6411	117	0.145971	1	0.157895
HSERO_RS19425	NC_014323	4452309	4452974	+	ribulose-phosphate 3-epimerase	0.6411	0	0	0	0
HSERO_RS19530	NC_014323	4476453	4477391	+	HPr kinase	0.6411	2	0.00181511	1	0.111821
HSERO_RS10470	NC_014323	2355671	2357131	+	threonine synthase	0.6413	36	0.0199186	0	0
HSERO_RS14905	NC_014323	3385625	3387403	-	succinate dehydrogenase flavoprotein subunit	0.6414	0	0	0	0
HSERO_RS19795	NC_014323	4542168	4542689	-	single-stranded DNA-binding protein	0.6418	0	0	0	0
HSERO_RS23965	NC_014323	5493579	5495507	-	tRNA uridine 5-carboxymethylaminomethyl modification protein	0.6418	0	0	0	0
HSERO_RS19845	NC_014323	4556501	4557106	+	ABC transporter substrate-binding protein	0.6419	0	0	0	0
HSERO_RS19840	NC_014323	4555823	4556431	+	membrane protein	0.642	82	0.126866	1	0.173554
HSERO_RS06990	NC_014323	1594102	1595655	-	membrane protein	0.6422	107	0.0644493	0	0
HSERO_RS17805	NC_014323	4090524	4091627	+	glycosyl transferase	0.6422	0	0	0	0
HSERO_RS21455	NC_014323	4911500	4912363	+	diaminopimelate epimerase	0.6424	0	0	0	0
HSERO_RS03080	NC_014323	674563	675690	+	molecular chaperone DnaJ	0.6427	34	0.0276757	0	0
HSERO_RS09305	NC_014323	2115996	2116787	-	UDP-2,3-diacylglucosamine hydrolase	0.6427	0	0	0	0
HSERO_RS06220	NC_014323	1399618	1401522	+	preprotein translocase subunit SecD	0.643	0	0	0	0
HSERO_RS07295	NC_014323	1669392	1670237	-	bifunctional 5,10-methylene-tetrahydrofolate dehydrogenase/ 5,10-methylene-tetrahydrofolate cyclohydrolase	0.643	0	0	0	0
HSERO_RS21800	NC_014323	4993105	4993527	-	F0F1 ATP synthase subunit epsilon	0.643	0	0	0	0
HSERO_RS10415	NC_014323	2343694	2344635	-	xylanase	0.6433	0	0	0	0
HSERO_RS19850	NC_014323	4557108	4557851	+	ABC transporter	0.6438	0	0	0	0
HSERO_RS04275	NC_014323	938428	939045	+	glycerol-3-phosphate acyltransferase	0.644	0	0	0	0
HSERO_RS06125	NC_014323	1378784	1379488	-	protein tolQ	0.644	0	0	0	0
HSERO_RS20950	NC_014323	4794623	4795201	+	peptidyl-tRNA hydrolase	0.6442	112	0.171157	0	0
HSERO_RS01685	NC_014323	375340	376572	+	cell division protein FtsA	0.6448	0	0	0	0
HSERO_RS23330	NC_014323	5354219	5356189	+	penicillin-binding protein 2	0.6449	2	0.000848367	0	0
HSERO_RS19260	NC_014323	4416099	4417391	-	glutamate dehydrogenase	0.645	0	0	0	0
HSERO_RS00760	NC_014323	159166	159906	-	GTP-binding protein EngB	0.6451	101	0.113958	0	0
HSERO_RS17245	NC_014323	3949214	3950185	+	thymidylate synthase	0.6451	6	0.00514596	0	0
HSERO_RS15175	NC_014323	3442132	3443016	-	phosphoserine phosphatase	0.6452	27	0.0260224	1	0.118644
HSERO_RS21440	NC_014323	4908380	4909543	-	S-adenosylmethionine synthetase	0.6452	0	0	0	0
HSERO_RS15595	NC_014323	3562207	3563337	-	permease	0.6454	0	0	0	0
HSERO_RS10025	NC_014323	2269173	2269787	+	hypothetical protein	0.6455	3	0.00447612	0	0
HSERO_RS16390	NC_014323	3752565	3753746	-	lipoprotein	0.6455	0	0	0	0
HSERO_RS23380	NC_014323	5364229	5364888	-	orotate phosphoribosyltransferase	0.6455	5	0.00692529	1	0.159091
HSERO_RS10710	NC_014323	2409540	2409968	-	thioredoxin	0.6457	0	0	0	0
HSERO_RS17995	NC_014323	4131518	4134382	-	translation initiation factor IF-2	0.6457	2	0.000638142	1	0.0366492
HSERO_RS04280	NC_014323	939141	940205	-	tRNA threonylcarbamoyladenosine modification protein TsaD	0.646	107	0.0900218	0	0
HSERO_RS04210	NC_014323	925067	926428	-	N-acetylmuramoyl-L-alanine amidase	0.6461	47	0.033533	0	0
HSERO_RS07560	NC_014323	1725944	1726873	+	electron transfer flavoprotein subunit beta	0.6462	12	0.0122268	0	0
HSERO_RS22125	NC_014323	5056593	5058410	+	glucosamine--fructose-6-phosphate aminotransferase	0.6463	49	0.0253793	0	0
HSERO_RS01730	NC_014323	386389	387624	+	N-acetylglutamate synthase	0.6464	0	0	0	0
HSERO_RS06955	NC_014323	1583690	1585024	+	phosphoglucosamine mutase	0.6464	0	0	0	0
HSERO_RS01690	NC_014323	376861	378048	+	cell division protein FtsZ	0.6465	0	0	0	0
HSERO_RS03345	NC_014323	733179	734369	+	phosphoglycerate kinase	0.6465	3	0.00237349	0	0
HSERO_RS07315	NC_014323	1677210	1679000	+	dihydrolipoamide dehydrogenase	0.6466	0	0	0	0
HSERO_RS07310	NC_014323	1675515	1677179	+	dihydrolipoamide acetyltransferase	0.6468	0	0	0	0
HSERO_RS19870	NC_014323	4560598	4561200	+	3-octaprenyl-4-hydroxybenzoate carboxy-lyase	0.6468	0	0	0	0
HSERO_RS23305	NC_014323	5349060	5350526	-	glutamyl-tRNA amidotransferase subunit A	0.6469	0	0	0	0
HSERO_RS21365	NC_014323	4890053	4891120	+	peptide chain release factor 1	0.647	0	0	0	0
HSERO_RS21855	NC_014323	5003298	5004164	-	dTDP-4-dehydrorhamnose reductase	0.6471	3	0.00316319	0	0
HSERO_RS22880	NC_014323	5251757	5252422	+	NUDIX hydrolase	0.6471	0	0	0	0
HSERO_RS23325	NC_014323	5353690	5354199	+	rod shape-determining protein MreD	0.6471	0	0	0	0
HSERO_RS08850	NC_014323	2002746	2005064	+	NADH dehydrogenase subunit G	0.6477	0	0	0	0
HSERO_RS12290	NC_014323	2790726	2791262	-	chemotaxis protein CheY	0.648	0	0	0	0
HSERO_RS20270	NC_014323	4649924	4650634	+	transcription regulator protein	0.6484	0	0	0	0
HSERO_RS01635	NC_014323	361603	363381	+	cell division protein	0.6487	0	0	0	0
HSERO_RS00350	NC_014323	84537	85103	-	hypothetical protein	0.649	0	0	0	0
HSERO_RS03065	NC_014323	669971	671080	+	ferrochelatase	0.6495	5	0.00334174	0	0
HSERO_RS11425	NC_014323	2580905	2583526	-	aconitate hydratase	0.6495	52	0.0145227	0	0
HSERO_RS10445	NC_014323	2349676	2351394	-	glycosyltransferase	0.6498	0	0	0	0
HSERO_RS01830	NC_014323	402729	404456	+	prolyl-tRNA synthetase	0.6499	0	0	0	0
HSERO_RS09675	NC_014323	2196105	2196878	+	pyridoxine 5'-phosphate synthase	0.6499	0	0	0	0
HSERO_RS16460	NC_014323	3766976	3768289	-	folylpolyglutamate synthase	0.6499	0	0	0	0
HSERO_RS04720	NC_014323	1033447	1034055	+	hypothetical protein	0.6502	0	0	0	0
HSERO_RS10855	NC_014323	2448332	2448817	+	hypothetical protein	0.6502	0	0	0	0
HSERO_RS20400	NC_014323	4670820	4671551	-	toluene ABC transporter ATP-binding protein	0.6503	0	0	0	0
HSERO_RS13120	NC_014323	2991321	2991755	-	aromatic compound catabolic protein	0.6506	0	0	0	0
HSERO_RS00715	NC_014323	148131	149942	+	thiol:disulfide interchange protein	0.6507	0	0	0	0
HSERO_RS14750	NC_014323	3348617	3349930	-	adenylosuccinate synthetase	0.6507	0	0	0	0
HSERO_RS14800	NC_014323	3360181	3361443	-	4-hydroxy-3-methylbut-2-en-1-yl diphosphate synthase	0.6508	13	0.00746079	0	0
HSERO_RS19475	NC_014323	4463124	4463690	-	sterol-binding protein	0.6508	0	0	0	0
HSERO_RS10300	NC_014323	2321158	2321859	-	flagellar assembly protein FliH	0.651	24	0.0246154	1	0.149573
HSERO_RS01670	NC_014323	372100	373527	+	UDP-N-acetylmuramate--alanine ligase	0.6513	0	0	0	0
HSERO_RS23940	NC_014323	5489876	5490790	-	chromosome partitioning protein ParB	0.6514	0	0	0	0
HSERO_RS05510	NC_014323	1247122	1248588	-	glucose-6-phosphate 1-dehydrogenase	0.6517	27	0.0132515	2	0.143149
HSERO_RS11190	NC_014323	2526358	2530383	+	phosphoribosylformylglycinamidine synthase	0.652	96	0.0172839	0	0
HSERO_RS22055	NC_014323	5042250	5042795	+	dTDP-4-dehydrorhamnose 3,5-epimerase	0.652	0	0	0	0
HSERO_RS24025	NC_014323	5510187	5511146	-	LysR family transcriptional regulator	0.6521	80	0.0597574	1	0.109375
HSERO_RS04840	NC_014323	1059643	1061175	+	glycerol-3-phosphate dehydrogenase	0.6523	71	0.0332115	2	0.136986
HSERO_RS11045	NC_014323	2490808	2491365	+	zinc-binding protein	0.6523	66	0.0859313	0	0
HSERO_RS14685	NC_014323	3328317	3329711	+	argininosuccinate lyase	0.6523	0	0	0	0
HSERO_RS16455	NC_014323	3765887	3766870	-	hypothetical protein	0.6524	0	0	0	0
HSERO_RS07585	NC_014323	1730604	1731377	+	tRNA (guanine-N1)-methyltransferase	0.6525	18	0.0174246	0	0
HSERO_RS05305	NC_014323	1172718	1173434	-	methyltransferase	0.6527	3	0.00320453	1	0.147265
HSERO_RS10365	NC_014323	2334867	2335517	-	LexA family transcriptional regulator	0.6528	0	0	0	0
HSERO_RS03030	NC_014323	663324	664130	-	dihydrodipicolinate reductase	0.653	0	0	0	0
HSERO_RS15370	NC_014323	3518054	3519223	+	hypothetical protein	0.653	17	0.0112548	1	0.0897436
HSERO_RS19235	NC_014323	4410572	4411606	-	dihydroorotase	0.6531	2	0.0014889	1	0.101449
HSERO_RS18040	NC_014323	4145518	4148142	-	alanyl-tRNA synthetase	0.6533	0	0	0	0
HSERO_RS00950	NC_014323	201429	202721	+	diaminopimelate decarboxylase	0.6535	0	0	0	0
HSERO_RS02370	NC_014323	516776	518062	+	3-deoxy-D-manno-octulosonic acid transferase	0.6535	124	0.0758765	0	0
HSERO_RS19230	NC_014323	4409860	4410486	-	2-nonaprenyl-3-methyl-6-methoxy-1,4-benzoquinol hydroxylase	0.6539	0	0	0	0
HSERO_RS20805	NC_014323	4763062	4764006	-	methyltransferase	0.654	0	0	0	0
HSERO_RS21770	NC_014323	4984467	4986200	-	arginyl-tRNA synthetase	0.654	0	0	0	0
HSERO_RS22120	NC_014323	5055954	5056433	-	AsnC family transcriptional regulator	0.6542	0	0	0	0
HSERO_RS05955	NC_014323	1350589	1351560	+	4-hydroxy-3-methylbut-2-enyl diphosphate reductase	0.6543	16	0.0135244	0	0
HSERO_RS13020	NC_014323	2968886	2969494	-	thymidylate kinase	0.6552	0	0	0	0
HSERO_RS17320	NC_014323	3971525	3972847	+	amino acid acetyltransferase	0.6553	65	0.0404834	0	0
HSERO_RS19125	NC_014323	4388197	4390062	-	1-deoxy-D-xylulose-5-phosphate synthase	0.6554	12	0.00529899	0	0
HSERO_RS03515	NC_014323	764537	765253	-	mannose-1-phosphate guanylyltransferase	0.6555	68	0.0789608	1	0.147265
HSERO_RS09595	NC_014323	2180654	2181640	+	3-oxoacyl-ACP synthase	0.6555	0	0	0	0
HSERO_RS07195	NC_014323	1644953	1645888	-	GTPase RsgA	0.656	211	0.173933	1	0.112299
HSERO_RS17755	NC_014323	4079953	4081221	+	phosphoribosylamine--glycine ligase	0.6564	2	0.00121355	0	0
HSERO_RS00345	NC_014323	82258	84540	-	sensor histidine kinase	0.6566	151	0.0504094	2	0.0921457
HSERO_RS06110	NC_014323	1376086	1377372	-	translocation protein TolB	0.6566	0	0	0	0
HSERO_RS20385	NC_014323	4668768	4669508	-	ABC transporter	0.6572	35	0.0365672	0	0
HSERO_RS05615	NC_014323	1274256	1274903	+	maleylacetoacetate isomerase	0.6574	13	0.0154475	0	0
HSERO_RS17765	NC_014323	4082351	4083271	+	coproporphyrinogen III oxidase	0.658	68	0.0558543	0	0
HSERO_RS18385	NC_014323	4217977	4218900	-	heptose 1-phosphate adenyltransferase	0.658	0	0	0	0
HSERO_RS09630	NC_014323	2186432	2187130	+	sigma-E factor negative regulatory transcription regulator protein	0.6581	0	0	0	0
HSERO_RS21995	NC_014323	5030969	5032129	-	hypothetical protein	0.6581	36	0.0234318	0	0
HSERO_RS16155	NC_014323	3685667	3686731	+	dihydroorotate dehydrogenase	0.6582	14	0.00993376	0	0
HSERO_RS02240	NC_014323	489761	490717	-	homoserine kinase	0.6583	114	0.0906299	1	0.109718
HSERO_RS08805	NC_014323	1996581	1997297	+	triosephosphate isomerase	0.6583	2	0.00210788	0	0
HSERO_RS20850	NC_014323	4770851	4771333	-	ADP-heptose synthase, bifunctional sugar kinase/adenylyltransferase	0.6584	0	0	0	0
HSERO_RS22050	NC_014323	5041237	5042220	+	spore coat protein	0.6585	56	0.0426899	1	0.106707
HSERO_RS01850	NC_014323	406226	407596	-	signal recognition particle protein	0.6586	0	0	0	0
HSERO_RS03365	NC_014323	738114	738611	+	N5-carboxyaminoimidazole ribonucleotide mutase	0.6586	0	0	0	0
HSERO_RS02440	NC_014323	534412	535041	-	TetR family transcriptional regulator	0.6587	5	0.00571261	1	0.166667
HSERO_RS10825	NC_014323	2436813	2438879	+	NAD-dependent DNA ligase LigA	0.6589	0	0	0	0
HSERO_RS10940	NC_014323	2467184	2468359	+	lipid-A-disaccharide synthase	0.659	0	0	0	0
HSERO_RS13015	NC_014323	2967838	2968875	-	DNA polymerase III subunit delta'	0.659	0	0	0	0
HSERO_RS11420	NC_014323	2579718	2580908	-	3-methylitaconate isomerase	0.6599	0	0	0	0
HSERO_RS04360	NC_014323	962832	964628	+	DNA primase	0.66	0	0	0	0
HSERO_RS20395	NC_014323	4670044	4670823	-	ABC transporter permease	0.6603	0	0	0	0
HSERO_RS10900	NC_014323	2458027	2458854	+	CDP-diglyceride synthase	0.6606	0	0	0	0
HSERO_RS14785	NC_014323	3356666	3357865	-	serine/threonine protein kinase	0.6608	39	0.0208929	0	0
HSERO_RS19830	NC_014323	4554244	4555272	+	sugar phosphate isomerase	0.6608	124	0.0775431	0	0
HSERO_RS07170	NC_014323	1638650	1639681	+	UDP-N-acetylenolpyruvoylglucosamine reductase	0.6609	9	0.0055842	0	0
HSERO_RS00340	NC_014323	81374	82123	-	XRE family transcriptional regulator	0.6613	0	0	0	0
HSERO_RS03530	NC_014323	768717	770207	+	molecular chaperone SurA	0.6613	0	0	0	0
HSERO_RS20715	NC_014323	4747817	4748782	+	cell division protein FtsY	0.6615	0	0	0	0
HSERO_RS00755	NC_014323	157855	158874	-	delta-aminolevulinic acid dehydratase	0.6627	0	0	0	0
HSERO_RS09605	NC_014323	2182643	2183398	+	3-ketoacyl-ACP reductase	0.6627	0	0	0	0
HSERO_RS03580	NC_014323	779632	781752	-	glycyl-tRNA synthetase subunit beta	0.6629	27	0.00848082	0	0
HSERO_RS04760	NC_014323	1042184	1042756	+	FMN reductase	0.6632	41	0.0471204	1	0.183246
HSERO_RS15745	NC_014323	3595431	3597296	-	molecular chaperone HscA	0.664	0	0	0	0
HSERO_RS19370	NC_014323	4440800	4441708	+	gluconolactonase	0.6645	0	0	0	0
HSERO_RS19555	NC_014323	4482275	4482907	+	membrane protein	0.6651	170	0.194851	0	0
HSERO_RS11050	NC_014323	2491362	2492366	+	peptidase S66	0.6657	0	0	0	0
HSERO_RS06885	NC_014323	1566941	1567594	-	transcriptional regulator	0.6667	0	0	0	0
HSERO_RS05520	NC_014323	1250683	1252554	+	phosphogluconate dehydratase	0.6672	0	0	0	0
HSERO_RS21670	NC_014323	4960704	4962104	-	tRNA modification GTPase TrmE	0.6674	0	0	0	0
HSERO_RS19190	NC_014323	4403602	4404885	+	glutamate-1-semialdehyde 2,1-aminomutase	0.6682	50	0.028612	0	0
HSERO_RS14650	NC_014323	3318236	3319435	-	porphyrin biosynthesis protein	0.6683	110	0.0673526	1	0.0875
HSERO_RS16525	NC_014323	3782646	3783734	-	chorismate synthase	0.6685	50	0.0332459	0	0
HSERO_RS01645	NC_014323	364904	366364	+	UDP-N-acetylmuramoyl-tripeptide--D-alanyl-D- alanine ligase	0.6687	0	0	0	0
HSERO_RS03370	NC_014323	738608	739813	+	phosphoribosylaminoimidazole carboxylase	0.67	40	0.0271781	1	0.0873544
HSERO_RS02185	NC_014323	476710	477672	-	DeoR family transcriptional regulator	0.6708	72	0.059662	0	0
HSERO_RS21780	NC_014323	4989255	4990334	-	uroporphyrinogen decarboxylase	0.6713	0	0	0	0
HSERO_RS01895	NC_014323	417662	418510	+	hypothetical protein	0.6714	75	0.0704929	1	0.123675
HSERO_RS10725	NC_014323	2411289	2412311	+	DNA polymerase III	0.6716	0	0	0	0
HSERO_RS14660	NC_014323	3320694	3321503	-	uroporphyrinogen III synthase	0.6716	43	0.04327	0	0
HSERO_RS13945	NC_014323	3171182	3171892	-	ABC transporter ATP-binding protein	0.6723	0	0	0	0
HSERO_RS09410	NC_014323	2137391	2140579	-	ribonuclease E	0.6729	145	0.0362832	2	0.0658514
HSERO_RS01980	NC_014323	433147	435201	+	ribonuclease II	0.6735	101	0.0376308	0	0
HSERO_RS10820	NC_014323	2435464	2436789	+	cell division protein	0.6735	6	0.00348286	1	0.0791855
HSERO_RS10740	NC_014323	2414906	2415985	+	alanine racemase	0.6741	7	0.00500879	1	0.0972222
HSERO_RS07045	NC_014323	1604568	1605764	-	phosphopantothenate synthase	0.6742	0	0	0	0
HSERO_RS02360	NC_014323	514770	515747	+	ADP-heptose--LPS heptosyltransferase	0.6748	3	0.00209498	0	0
HSERO_RS04305	NC_014323	946528	948252	-	glycosyltransferase	0.6748	0	0	0	0
HSERO_RS03140	NC_014323	687520	688005	-	2-amino-4-hydroxy-6- hydroxymethyldihydropteridine pyrophosphokinase	0.6749	3	0.00445633	0	0
HSERO_RS14805	NC_014323	3361459	3362541	-	membrane protein	0.675	58	0.0365761	1	0.0969529
HSERO_RS01665	NC_014323	371021	372103	+	UDP-N-acetylglucosamine--N-acetylmuramyl- (pentapeptide) pyrophosphoryl-UDP N-acetylglucosamine transferase	0.6759	49	0.0346295	0	0
HSERO_RS21460	NC_014323	4912446	4914044	-	hypothetical protein	0.676	66	0.0324155	0	0
HSERO_RS21400	NC_014323	4899590	4900822	-	tRNA nucleotidyl transferase	0.6764	19	0.0108484	0	0
HSERO_RS23875	NC_014323	5473531	5474223	-	lipoate-protein ligase B	0.6768	0	0	0	0
HSERO_RS21775	NC_014323	4986412	4988538	-	primosome assembly protein PriA	0.677	14	0.00521528	1	0.0493653
HSERO_RS21360	NC_014323	4888640	4889932	+	glutamyl-tRNA reductase	0.6775	87	0.0536068	0	0
HSERO_RS05875	NC_014323	1335557	1336372	+	3-deoxy-manno-octulosonate cytidylyltransferase	0.6777	88	0.0862745	0	0
HSERO_RS09345	NC_014323	2124381	2125799	+	tRNA(Ile)-lysidine synthetase	0.6779	0	0	0	0
HSERO_RS20960	NC_014323	4796234	4797466	-	oxygenase	0.678	127	0.0836882	0	0
HSERO_RS03375	NC_014323	739829	740872	+	translation factor Sua5	0.6782	39	0.0298329	0	0
HSERO_RS03535	NC_014323	770303	771325	+	4-hydroxythreonine-4-phosphate dehydrogenase	0.6784	0	0	0	0
HSERO_RS13030	NC_014323	2970666	2971748	+	folate-binding protein	0.6796	110	0.0722708	0	0
HSERO_RS07060	NC_014323	1609404	1610381	-	riboflavin kinase	0.68	0	0	0	0
HSERO_RS18235	NC_014323	4186531	4187652	+	diaminohydroxyphosphoribosylaminopyrimidine deaminase	0.68	0	0	0	0
HSERO_RS05525	NC_014323	1252551	1253180	+	ketohydroxyglutarate aldolase	0.681	30	0.0340993	1	0.167732
HSERO_RS01755	NC_014323	390111	390731	-	dephospho-CoA kinase	0.6812	0	0	0	0
HSERO_RS05865	NC_014323	1334284	1335372	+	tetraacyldisaccharide 4'-kinase	0.6814	41	0.0301051	0	0
HSERO_RS07905	NC_014323	1806970	1807491	+	hypothetical protein	0.682	0	0	0	0
HSERO_RS21505	NC_014323	4921853	4922629	-	pantothenate kinase	0.6821	0	0	0	0
HSERO_RS22110	NC_014323	5053327	5054685	+	glucosamine-1-phosphate N-acetyltransferase	0.6821	0	0	0	0
HSERO_RS21510	NC_014323	4922626	4923513	-	biotin--[acetyl-CoA-carboxylase] synthetase	0.6824	183	0.158986	0	0
HSERO_RS04185	NC_014323	915600	916547	-	tRNA delta(2)-isopentenylpyrophosphate transferase	0.6835	0	0	0	0
HSERO_RS15845	NC_014323	3618226	3619026	+	uracil DNA glycosylase	0.6841	0	0	0	0
HSERO_RS01640	NC_014323	363381	364907	+	UDP-N-acetylmuramoylalanyl-D-glutamate--2, 6-diaminopimelate ligase	0.6843	0	0	0	0
HSERO_RS03590	NC_014323	782859	784484	-	apolipoprotein N-acyltransferase	0.6845	0	0	0	0
HSERO_RS05610	NC_014323	1272874	1274220	+	fumarylacetoacetase	0.6845	114	0.0617165	2	0.156366
HSERO_RS01655	NC_014323	367630	369762	+	UDP-N-acetylmuramoylalanine ligase	0.6854	0	0	0	0
HSERO_RS18370	NC_014323	4214043	4216181	-	DNA polymerase III subunit gamma/tau	0.6854	86	0.0299505	0	0
HSERO_RS23320	NC_014323	5352569	5353693	+	rod shape-determining protein MreC	0.6862	0	0	0	0
HSERO_RS08980	NC_014323	2028992	2029582	-	GNAT family acetyltransferase	0.687	23	0.029866	1	0.184859
HSERO_RS14665	NC_014323	3321487	3322443	-	porphobilinogen deaminase	0.6876	0	0	0	0
HSERO_RS10715	NC_014323	2410079	2410798	+	peptidase	0.6903	94	0.090168	0	0
HSERO_RS03505	NC_014323	761937	763085	-	2-octaprenyl-6-methoxyphenyl hydroxylase	0.6928	0	0	0	0
HSERO_RS15185	NC_014323	3446690	3447454	+	2-C-methyl-D-erythritol 4-phosphate cytidylyltransferase	0.6954	89	0.0811677	0	0
HSERO_RS19130	NC_014323	4390150	4391097	-	geranyl transferase	0.6994	0	0	0	0
HSERO_RS01330	NC_014323	284477	285958	+	RND transporter	0.7065	293	0.139559	2	0.141796
HSERO_RS16830	NC_014323	3854111	3855076	+	thiamine monophosphate kinase	0.7081	0	0	0	0
